# Supplementary material for: Towards the detection of copy number variation from single sperm sequencing in cattle
Source: BMC Genomics. 2022 Mar 17;23:215. doi: 10.1186/s12864-022-08441-8 (PMC8928590; doi:10.1186/s12864-022-08441-8)
Supplement: Supplementary file 2 — Additional file 2: [file 12864_2022_8441_MOESM2_ESM.xlsx]

## Sheet: Table S1
Table S1. Statistics of sequencing data for each sperm.
ID	Clean reads (M)	Clean bases (G)	Genome depth (X)	Mapping ratio (%)	Coverage ratio (%)
Average	38.5178	4.95151	1.7933	0.98176	0.216403
Average sample1-sperms	42.3138	5.54529	2.00835	0.978006	0.225805
Average sample2-sperms	34.7745	4.36598	1.58124	0.985462	0.207131
sample1-006	58.1799	7.40643	2.6824	0.975254	0.338936
sample1-007	28.7646	4.15208	1.50377	0.993894	0.232223
sample1-009	13.8085	1.97925	0.71683	0.985556	0.145096
sample1-012	87.1155	11.336	4.10557	0.973114	0.373536
sample1-016	31.6168	4.57455	1.65677	0.993381	0.245034
sample1-017	29.1267	4.21984	1.52831	0.987355	0.240766
sample1-018	20.7769	2.9727	1.07663	0.993966	0.203992
sample1-024	29.6696	3.69381	1.33779	0.984833	0.236217
sample1-029	22.4017	2.35044	0.851262	0.957579	0.180326
sample1-031	13.9461	1.87991	0.68085	0.969418	0.183663
sample1-032	99.2701	12.3922	4.48811	0.956273	0.335588
sample1-033	257.101	29.2951	10.6099	0.932638	0.364879
sample1-034	174.658	24.0537	8.71159	0.946227	0.386234
sample1-035	22.2852	3.11027	1.12645	0.976889	0.179761
sample1-036	156.867	20.5615	7.44682	0.960345	0.37817
sample1-037	17.6962	2.53641	0.918616	0.977421	0.163414
sample1-038	14.0385	1.92984	0.698934	0.98198	0.127604
sample1-039	17.5128	2.48612	0.900405	0.977213	0.161922
sample1-040	28.6657	3.59262	1.30115	0.960593	0.224406
sample1-041	31.323	4.5506	1.6481	0.992228	0.244598
sample1-042	31.2849	4.50329	1.63096	0.983788	0.219754
sample1-043	180.257	22.0027	7.96876	0.975791	0.373587
sample1-044	35.0915	4.32438	1.56617	0.950206	0.244824
sample1-045	20.382	2.68253	0.971538	0.979059	0.228987
sample1-046	23.6098	3.2987	1.1947	0.959398	0.176729
sample1-047	24.6179	3.4427	1.24685	0.962863	0.180116
sample1-048	30.6117	4.3025	1.55824	0.973651	0.215154
sample1-052	17.3724	2.42303	0.877553	0.950475	0.144897
sample1-053	17.931	2.04144	0.739352	0.93888	0.167191
sample1-055	26.0106	3.60289	1.30486	0.982453	0.179328
sample1-056	29.8506	3.31077	1.19907	0.9898	0.235795
sample1-057	21.7403	3.14521	1.13911	0.978373	0.16191
sample1-059	20.596	2.99977	1.08643	0.996291	0.204227
sample1-060	27.3983	3.44396	1.24731	0.993026	0.262839
sample1-061	22.5108	3.27117	1.18473	0.981921	0.164834
sample1-062	21.2864	3.06542	1.11021	0.992049	0.206027
sample1-063	26.2344	3.41028	1.23511	0.986331	0.235068
sample1-064	23.0576	3.36525	1.2188	0.982079	0.210288
sample1-065	20.0914	2.92662	1.05994	0.970772	0.143722
sample1-066	23.4796	2.89231	1.04751	0.978537	0.189491
sample1-067	30.2382	4.41197	1.59789	0.991552	0.249465
sample1-068	24.4826	3.56989	1.29291	0.994416	0.242469
sample1-069	34.4822	5.05213	1.82974	0.979256	0.204661
sample1-070	32.1383	3.82613	1.38572	0.978827	0.20499
sample1-071	150.955	19.458	7.04715	0.980093	0.413546
sample1-072	25.5595	3.13223	1.1344	0.968274	0.158415
sample1-073	22.5953	3.26948	1.18411	0.964496	0.17993
sample1-074	18.2505	2.66235	0.964229	0.985282	0.199974
sample1-075	16.3604	2.35987	0.85468	0.994632	0.179146
sample1-076	139.4	18.3153	6.6333	0.957682	0.365546
sample1-079	75.5136	7.65131	2.77109	0.974834	0.233869
sample1-080	24.6238	3.58164	1.29717	0.986433	0.191705
sample1-081	18.1129	2.65435	0.961331	0.982423	0.196884
sample1-082	34.9647	5.09893	1.84669	0.977703	0.26223
sample1-083	13.4879	1.97218	0.714267	0.991739	0.162826
sample1-085	25.9723	3.80976	1.37979	0.989683	0.235654
sample1-086	20.198	2.94009	1.06482	0.981327	0.186814
sample1-088	153.615	18.6436	6.75218	0.960195	0.354087
sample1-089	14.0411	1.74058	0.630389	0.991496	0.179771
sample1-090	22.4379	2.77962	1.0067	0.996394	0.227634
sample1-092	92.6672	12.2466	4.43537	0.949928	0.354098
sample1-093	16.2668	2.19677	0.795609	0.98598	0.204893
sample1-094	30.6577	4.22846	1.53143	0.985446	0.180193
sample1-095	9.82451	1.41612	0.512878	0.993619	0.125702
sample1-097	21.3497	3.11939	1.12975	0.987518	0.202406
sample1-098	18.0118	2.62303	0.949989	0.992779	0.20441
sample1-100	30.3547	4.36487	1.58083	0.991838	0.248506
sample1-102	17.3638	2.49613	0.90403	0.982498	0.163003
sample1-107	23.0463	3.38183	1.2248	0.995216	0.222687
sample1-108	30.8137	4.52334	1.63823	0.985789	0.236483
sample1-110	18.2583	2.66108	0.963768	0.979178	0.169054
sample2-113	19.0549	2.81313	1.01884	0.987288	0.207081
sample2-118	19.9367	2.94601	1.06696	0.990907	0.240982
sample2-119	29.968	4.1382	1.49874	0.992873	0.245345
sample2-124	20.4558	2.46892	0.894174	0.990758	0.168457
sample2-125	35.5838	4.4699	1.61887	0.978102	0.19996
sample2-126	15.9689	1.83575	0.664859	0.983204	0.135863
sample2-129	17.2822	2.37981	0.861902	0.975294	0.165122
sample2-131	23.5951	3.50696	1.27012	0.990164	0.244038
sample2-132	25.6478	3.80153	1.37681	0.984983	0.254043
sample2-134	25.3603	3.00392	1.08794	0.989433	0.2129
sample2-135	21.084	3.10421	1.12426	0.970785	0.236952
sample2-140	18.5884	2.54871	0.923073	0.971702	0.184488
sample2-144	23.2673	2.93119	1.0616	0.982967	0.177435
sample2-146	21.6655	2.89785	1.04952	0.988147	0.215441
sample2-147	22.0097	3.2526	1.178	0.990293	0.243358
sample2-148	16.7195	1.91039	0.691891	0.982185	0.168344
sample2-149	190.545	22.2772	8.0682	0.987862	0.343604
sample2-153	17.8198	2.45012	0.887364	0.98987	0.207441
sample2-154	21.7577	2.95238	1.06927	0.990008	0.194717
sample2-156	27.2708	3.41387	1.23641	0.982835	0.184752
sample2-158	27.9352	3.89366	1.41017	0.973192	0.174069
sample2-159	18.4974	2.73442	0.990331	0.989704	0.226335
sample2-161	21.8314	3.22927	1.16955	0.993303	0.247947
sample2-165	21.8201	3.22624	1.16845	0.988821	0.242254
sample2-166	20.3794	2.81813	1.02065	0.990062	0.227229
sample2-167	22.0426	3.26069	1.18093	0.995584	0.250241
sample2-168	24.2455	2.83885	1.02815	0.988088	0.175581
sample2-169	22.5644	3.11772	1.12915	0.989637	0.239813
sample2-172	18.7129	2.76223	1.0004	0.989201	0.219682
sample2-175	19.2413	2.83761	1.0277	0.995268	0.235385
sample2-177	27.3933	3.56475	1.29105	0.983395	0.187041
sample2-179	19.1515	2.22804	0.806935	0.990407	0.200474
sample2-180	24.5739	3.22286	1.16723	0.975291	0.180707
sample2-181	22.2397	2.98031	1.07938	0.987307	0.224436
sample2-183	22.9766	2.24919	0.814595	0.989712	0.169646
sample2-186	23.4567	3.46384	1.2545	0.983596	0.226857
sample2-188	174.457	18.2194	6.59857	0.990744	0.270725
sample2-189	25.5537	3.78284	1.37004	0.985303	0.23733
sample2-190	199.301	24.1769	8.75619	0.975337	0.282612
sample2-191	143.515	16.3836	5.93368	0.983459	0.24937
sample2-192	25.8658	2.74649	0.9947	0.985226	0.158736
sample2-193	27.346	3.65042	1.32208	0.982969	0.176543
sample2-194	214.865	23.8132	8.62448	0.986886	0.300773
sample2-195	23.9803	2.97231	1.07649	0.979218	0.177042
sample2-196	27.1562	4.00862	1.45181	0.986506	0.245815
sample2-197	22.2364	3.28076	1.1882	0.984529	0.237657
sample2-198	145.98	15.7394	5.70038	0.989193	0.294745
sample2-199	23.0325	3.20133	1.15943	0.985117	0.264525
sample2-200	18.319	2.51657	0.911431	0.989656	0.169392
sample2-201	17.6866	2.34442	0.849082	0.983643	0.158204
sample2-202	16.5738	2.15329	0.779862	0.981097	0.156381
sample2-203	25.7779	3.71901	1.34692	0.978164	0.217406
sample2-206	24.5867	3.63677	1.31714	0.983458	0.214343
sample2-207	20.3863	2.80752	1.01681	0.989495	0.181924
sample2-208	24.2815	3.59936	1.30359	0.983451	0.213146
sample2-210	26.0678	3.64371	1.31965	0.974666	0.269889
sample2-212	27.7969	3.8664	1.4003	0.986179	0.205842
sample2-214	23.3309	3.22333	1.1674	0.971748	0.210694
sample2-216	22.0413	3.05142	1.10514	0.987899	0.250463
sample2-217	18.5529	2.56658	0.929545	0.985303	0.167584
sample2-218	19.905	2.73825	0.991717	0.993408	0.174269
sample2-220	14.5797	1.8656	0.675666	0.985077	0.114049
sample2-221	20.6499	2.82691	1.02383	0.977915	0.177865
sample2-222	15.0123	2.06776	0.748885	0.980827	0.15676
sample2-223	22.0066	2.65927	0.963115	0.985593	0.163415
sample2-225	21.8176	3.23616	1.17205	0.992417	0.232911
sample2-227	15.3729	2.11547	0.766164	0.987519	0.177227
sample2-228	17.9394	2.22761	0.806777	0.993689	0.157353
sample2-229	15.0565	2.0429	0.73988	0.981343	0.158478
sample2-230	20.2364	2.33833	0.846879	0.988691	0.1534
sample2-231	16.6067	1.73613	0.628777	0.99088	0.131403
sample2-233	15.2493	1.86199	0.674361	0.984403	0.147106

## Sheet: Table S2
Table S2. Statistics of sequencing data for Sample1-trio.
ID	Clean reads (M)	Clean bases (G)	Genome depth (X)	Mapping ratio (%)	Coverage ratio (%)
sample1-diploid	740.285	103.734	37.5694	0.992309	0.970898
sample1-sire	216.059	29.6829	10.7503	0.99423	0.963725
sample1-dam	413.993	56.2674	20.3785	0.995738	0.970552

## Sheet: Table S3
Table S3. Pairwise segmental duplication fragments
Index	chrA	startA	endA	strandA	chrB	startB	endB	strandB	Match	Mismath	Indel	identity
0	1	179895	182024	+	6	3318982	3321344	-	1598	130	313	0.78295
2	1	179994	182024	+	29	449669	451682	+	1731	160	100	0.869412
3	1	179956	182024	+	5	122583	124646	-	1801	93	132	0.888944
4	1	179905	182024	+	27	343721	345817	+	1828	151	115	0.87297
9	1	207992	215680	+	21	744993	752226	+	4137	310	590	0.821322
10	1	207992	216186	+	29	341142	349501	+	3927	912	751	0.702504
11	1	207992	218952	+	22	87421	98601	+	5373	1155	1078	0.706416
12	1	207992	218926	+	13	11061881	11072041	-	6171	803	524	0.823019
13	1	207992	232679	+	13	10867766	10885052	-	10239	1050	1182	0.821025
14	1	207992	233076	+	18	157486	176456	+	10900	656	1333	0.845682
15	1	207992	234458	+	29	217781	240696	+	12042	822	1356	0.846835
17	1	207992	263579	+	5	316106	370076	+	18449	1205	3429	0.799246
18	1	207992	213434	+	13	11416170	11421588	-	3761	307	201	0.881003
19	1	207992	216783	+	1	415624	424479	+	5160	376	505	0.854163
20	1	207992	231606	+	13	11212361	11228795	+	10295	774	1320	0.830979
21	1	207992	232253	+	13	37115183	37132951	+	9734	1229	1429	0.785507
22	1	207995	265029	+	26	43023	96923	+	19491	1301	2554	0.834875
23	1	208057	211852	+	13	10664004	10667752	-	1947	363	261	0.757293
24	1	210054	211241	+	13	11041093	11042534	-	933	168	114	0.767901
25	1	210054	211241	+	13	11131372	11132808	-	924	161	130	0.760494
26	1	211855	294966	+	13	235626	312544	+	29824	2057	4697	0.815353
27	1	212670	230906	+	5	303438	314481	-	6922	449	1009	0.826014
28	1	214340	240300	+	13	11395421	11413854	-	7774	1157	1476	0.746997
33	1	216569	220327	+	13	11000734	11004172	-	1929	438	377	0.702988
34	1	216512	229497	+	21	752555	758532	+	4452	300	210	0.897219
38	1	217742	231656	+	1	427602	435287	+	4839	342	554	0.843766
39	1	229174	240262	+	22	107657	112855	+	3370	673	357	0.765909
40	1	229208	240251	+	13	17676300	17681395	+	3076	616	603	0.716182
41	1	230166	263579	+	21	759987	805724	+	8841	725	1217	0.819902
42	1	232024	233135	+	13	11320114	11321471	+	672	179	95	0.710359
43	1	232024	233135	+	13	11364668	11366046	-	680	185	85	0.715789
44	1	232486	263579	+	5	274310	303416	-	7915	515	1442	0.801763
45	1	233235	240262	+	13	10861030	10867748	-	1577	131	49	0.897553
46	1	232803	240105	+	13	11255223	11263323	+	2397	152	107	0.902485
47	1	239218	257629	+	18	176534	194958	+	4879	254	337	0.891956
49	1	239218	240262	+	13	11168560	11169859	-	740	78	173	0.74672
51	1	240084	256348	+	29	253616	265958	+	3082	188	464	0.825388
52	1	240240	243309	+	13	37141072	37143721	+	1746	267	158	0.804238
53	1	240241	242967	+	13	11392557	11394913	-	1542	241	124	0.8086
55	1	240241	258370	+	13	11160392	11168013	-	4563	395	282	0.870802
57	1	240274	262053	+	13	10840746	10860442	-	5318	371	731	0.828349
58	1	240251	243309	+	22	113418	116521	+	1689	277	172	0.789991
59	1	240251	243309	+	13	17681963	17684354	+	1746	284	121	0.811715
60	1	240266	243306	+	13	11028041	11030770	-	1640	295	233	0.756458
61	1	240266	243306	+	13	11122226	11126255	-	1607	312	197	0.759452
62	1	240266	243309	+	13	11321470	11324173	+	1651	319	214	0.755952
63	1	240266	243309	+	13	11361933	11364669	-	1649	311	295	0.731264
64	1	240266	244494	+	13	10648949	10651778	-	1622	325	228	0.745747
65	1	242570	263579	+	13	11263311	11282255	+	4600	278	953	0.788887
66	1	244442	258020	+	22	123061	127764	+	2058	360	393	0.732124
68	1	244447	258020	+	13	17688467	17691693	+	2022	359	386	0.730755
69	1	244055	256018	+	1	439919	451210	+	1193	120	251	0.762788
72	1	260581	261367	+	29	91092	91880	+	541	38	12	0.915398
73	1	260581	263563	+	29	270677	273701	+	1887	99	208	0.860073
74	1	260581	263550	+	13	37150161	37153293	+	1761	184	309	0.781278
75	1	260599	287412	+	13	11370122	11390886	-	11160	1319	2819	0.729507
76	1	260944	264879	+	29	79164	83147	-	2613	136	470	0.811743
77	1	262173	265029	+	29	92045	94899	+	2096	116	206	0.866832
78	1	265031	274436	+	29	274959	299058	+	6198	422	888	0.825519
79	1	265025	287841	+	5	371315	389912	+	11075	723	2340	0.78335
80	1	265025	271267	+	21	807306	812292	+	3582	222	622	0.809309
81	1	265325	277222	+	13	11150021	11160376	-	6239	650	1545	0.739744
83	1	265025	287840	+	5	253348	272784	-	10812	714	2434	0.774499
84	1	265057	273265	+	13	11283516	11290610	+	5149	320	1224	0.769311
85	1	265057	278984	+	13	10822244	10836432	-	8067	770	1535	0.777767
86	1	265357	287841	+	26	97524	116404	+	10905	751	1579	0.823952
87	1	265061	287841	+	21	585997	603815	+	11339	745	1698	0.82274
88	1	265061	287841	+	29	58044	78639	-	11132	694	1635	0.826982
89	1	265859	279054	+	13	10923007	10936766	+	7170	724	1509	0.762523
91	1	269807	279006	+	13	17700297	17708386	+	5029	917	1128	0.710913
92	1	273255	279054	+	13	11294295	11301848	+	2968	454	464	0.763767
93	1	273205	284724	+	13	37160585	37168822	-	3918	554	758	0.74914
94	1	273378	284704	+	13	11053414	11061784	-	3664	525	862	0.725401
95	1	273862	297734	+	13	17634976	17654705	+	9947	736	1701	0.803214
97	1	274680	287841	+	29	301158	314312	+	4917	317	756	0.820868
98	1	274415	287841	+	29	95246	105413	+	5173	364	896	0.804135
99	1	277067	279106	+	13	37153954	37156000	+	1594	214	67	0.850133
100	1	277658	284704	+	13	11143799	11149567	-	1768	258	350	0.744108
101	1	277707	279006	+	22	143773	145107	+	1088	183	77	0.807122
102	1	283530	287412	+	13	11312545	11316019	+	2364	147	535	0.7761
105	1	283553	286115	+	13	11341947	11344319	+	1506	244	311	0.730713
107	1	284983	286159	+	1	376973	378156	+	836	116	219	0.71392
108	1	286436	287841	+	13	11204048	11205610	+	810	110	130	0.771429
109	1	286533	290779	+	21	735728	739767	+	2587	474	465	0.733693
110	1	287808	297725	+	26	116733	129772	+	4683	290	596	0.840905
111	1	287808	290722	+	13	11048147	11051096	-	1794	292	298	0.752517
112	1	287808	290722	+	13	11138400	11141354	-	1780	289	324	0.743836
113	1	287808	290779	+	13	11205954	11208856	+	1826	253	332	0.757362
114	1	287808	290779	+	13	11425103	11428004	-	1802	249	360	0.747408
116	1	287808	290781	+	13	10892519	10895360	-	1900	294	204	0.792327
117	1	287808	290997	+	13	11084661	11087716	-	2074	330	220	0.790396
118	1	287808	295592	+	21	604144	611458	+	3775	190	522	0.841319
119	1	287808	297734	+	14	189865	200178	+	4755	263	486	0.863917
120	1	287808	328258	+	29	30313	57727	-	4819	306	695	0.828007
122	1	287832	289016	+	13	11346979	11348139	+	623	86	46	0.825166
125	1	287832	290778	+	13	37108492	37111399	+	1861	261	407	0.735864
126	1	287832	290779	+	1	409135	411834	+	1844	257	266	0.779045
127	1	287832	290779	+	26	36463	39217	+	1880	250	257	0.787599
128	1	287832	290779	+	29	210237	213994	+	1810	245	325	0.760504
130	1	287832	297733	+	29	105783	115135	+	4696	314	589	0.838721
131	1	287832	297733	+	29	115969	125340	+	4639	311	632	0.831064
132	1	287832	297725	+	29	314682	329850	+	4739	297	429	0.867155
133	1	288556	290997	+	13	11078221	11080525	-	1777	292	185	0.788376
134	1	287906	297734	+	5	243688	252907	-	4949	293	922	0.802888
135	1	287856	297733	+	5	390310	400526	+	5101	291	832	0.819569
136	1	288306	290779	+	13	230227	232465	+	1831	236	249	0.790587
137	1	288758	290779	+	13	10623532	10625357	-	1433	202	261	0.755802
138	1	289400	349950	+	21	475096	548232	+	11969	717	1326	0.854196
139	1	296997	297725	+	13	10888150	10888883	-	448	75	72	0.752941
140	1	327055	333073	+	5	218411	224387	-	4346	407	907	0.767845
141	1	327965	349951	+	29	155562	178762	+	8328	620	822	0.852405
142	1	623365	646518	+	1	328230	349959	-	8199	453	720	0.87484
143	1	328227	329584	+	23	52411189	52412554	-	1028	117	100	0.825703
144	1	327490	373542	+	10	239167	285523	+	20452	1451	2145	0.850466
145	1	328286	330471	+	28	506741	508836	-	1098	110	157	0.804396
146	1	328285	331608	+	15	83950263	83953864	-	964	128	243	0.722097
147	1	328237	330173	+	12	36798257	36800471	-	889	136	85	0.800901
148	1	328237	333031	+	29	363066	367888	+	1293	154	270	0.753058
149	1	329238	349956	+	26	145375	166154	+	7788	554	734	0.858087
150	1	337095	349956	+	5	201819	214609	-	7566	494	887	0.845647
151	1	338054	349961	+	13	11476853	11488664	-	7039	438	569	0.874845
152	1	354727	371892	+	13	11174702	11193635	+	9698	848	1553	0.801554
153	1	354727	356747	+	21	551573	553587	+	1598	83	153	0.87132
155	1	354727	369834	+	29	183062	197659	+	8653	707	808	0.851003
156	1	354727	422308	+	13	11415204	11472763	-	29124	2295	4693	0.806491
157	1	354697	364074	+	26	171796	181559	+	5791	434	276	0.890786
158	1	357750	360902	+	21	553600	556748	+	971	103	28	0.881125
159	1	361735	372292	+	21	556888	572070	+	6955	455	595	0.868832
161	1	362182	371892	+	13	11438990	11449550	-	5868	618	1134	0.770079
162	1	362182	371942	+	1	380096	398843	+	6149	580	1083	0.787122
163	1	362432	378173	+	26	16398	34138	+	7980	579	851	0.848034
164	1	367328	372322	+	13	37094232	37099104	+	3095	479	690	0.725844
166	1	374873	376526	+	13	11098556	11100450	-	661	129	112	0.732816
167	1	374823	376526	+	13	10906175	10908119	-	697	135	103	0.745455
168	1	376874	378172	+	13	10898069	10899377	-	1083	164	63	0.826718
169	1	376874	378172	+	13	11090437	11091743	-	1076	169	46	0.833462
170	1	376824	378234	+	13	17642393	17643792	+	1174	174	59	0.834399
171	1	376874	378156	+	29	59621	61176	-	1019	153	98	0.802362
172	1	376875	378173	+	5	254778	256072	-	941	125	226	0.728328
173	1	376825	378173	+	13	302142	303760	+	1095	163	85	0.815339
174	1	376825	378173	+	5	387148	388498	+	1120	169	50	0.836445
175	1	376874	378173	+	21	601105	602407	+	950	117	220	0.738151
176	1	376825	378173	+	26	113624	114973	+	1128	168	51	0.837416
177	1	376875	378173	+	29	102564	104006	+	1025	150	110	0.797665
180	1	376875	378173	+	13	11430566	11432096	-	1050	160	74	0.817757
182	1	376875	378173	+	1	404580	405933	+	984	153	147	0.766355
183	1	376875	378170	+	13	11313755	11315028	+	1077	144	71	0.833591
184	1	376875	378243	+	13	225854	227266	+	1065	176	120	0.782513
185	1	376825	378234	+	29	308189	312959	+	1148	182	70	0.82
186	1	376875	378170	+	13	11371120	11372406	-	1086	147	59	0.840557
187	1	376875	378248	+	13	11343149	11344452	+	1108	163	95	0.811127
188	1	376875	378248	+	13	17613530	17614837	-	1090	172	117	0.790428
190	1	378678	380036	+	13	11429220	11430563	-	631	85	175	0.708193
191	1	378678	380036	+	26	34141	35204	+	642	67	133	0.76247
192	1	380116	382606	+	10	274710	277203	+	1917	171	76	0.88586
193	1	380116	398843	+	21	557624	571720	+	6188	675	943	0.792724
195	1	380340	398843	+	26	16392	25853	+	5735	741	1046	0.76243
196	1	380539	408359	+	13	11182227	11203922	+	8590	727	1903	0.765597
197	1	380096	398843	+	13	11455582	11465601	-	5980	651	981	0.785602
198	1	380096	381979	+	26	179681	181571	+	1652	168	90	0.864921
199	1	380096	397092	+	29	190504	199094	+	6006	444	925	0.814373
200	1	382944	398843	+	10	277511	283923	+	3944	464	816	0.754977
201	1	393385	403861	+	13	37094232	37103965	+	3408	510	878	0.710592
202	1	395477	409968	+	13	208419	230560	+	5961	414	1000	0.808271
203	1	396893	398433	+	13	11330736	11332015	+	759	139	164	0.714689
204	1	396893	398435	+	13	11354062	11355343	-	760	140	164	0.714286
206	1	401300	424479	+	29	203502	227367	+	13874	936	1663	0.842227
207	1	403304	411834	+	13	17641205	17648216	+	4658	724	1134	0.714856
208	1	403304	411834	+	13	300955	308363	+	4677	761	1215	0.702991
209	1	403304	411834	+	29	101313	108587	+	4787	811	1011	0.724315
210	1	403346	411834	+	21	599913	606980	+	4806	759	934	0.739498
211	1	403103	407259	+	13	17613187	17616275	-	2148	370	262	0.772662
215	1	403259	407093	+	13	11090161	11093024	-	1884	388	267	0.742024
216	1	403259	407093	+	13	10897797	10900659	-	1857	367	287	0.739546
217	1	403317	411834	+	26	112431	120888	+	4685	766	1187	0.705785
218	1	403341	407259	+	13	11341942	11344796	+	1860	332	387	0.72121
219	1	403346	411834	+	29	54859	62365	-	4652	753	1117	0.713278
220	1	404092	424479	+	13	37104678	37124304	+	11458	1491	2346	0.749134
221	1	404570	424479	+	26	30764	52413	+	11876	899	1820	0.813703
222	1	404580	407855	+	13	11449598	11451937	-	1747	252	344	0.745625
223	1	407075	424479	+	13	11203921	11220956	+	10786	827	1140	0.845762
224	1	407616	411834	+	13	11084883	11088921	-	2848	490	301	0.782633
225	1	407659	411829	+	13	10892526	10896513	-	2793	496	294	0.779514
227	1	407846	413794	+	13	11046461	11052073	-	3495	577	530	0.759452
228	1	407846	413794	+	13	11136720	11142340	-	3296	549	763	0.715278
229	1	408368	411834	+	29	115197	118783	+	2494	354	306	0.790742
231	1	408490	411829	+	14	189284	193588	+	2326	312	375	0.771988
232	1	408334	414358	+	21	736276	741881	+	4245	272	362	0.870055
233	1	408992	410263	+	13	11346839	11348133	+	746	106	39	0.837262
238	1	409880	411834	+	13	11078443	11080524	-	1554	290	189	0.764388
239	1	409630	411834	+	5	390761	393386	+	1832	262	190	0.802102
240	1	409280	413611	+	13	229878	233943	+	2964	163	503	0.816529
241	1	409630	411834	+	5	250169	252506	-	1796	288	173	0.795747
242	1	410012	412065	+	13	10623311	10625368	-	1700	229	127	0.826848
243	1	410428	411829	+	21	475080	477371	+	1076	145	207	0.753501
244	1	411823	414194	+	13	10667765	10669821	-	1173	183	248	0.731297
245	1	411825	424479	+	14	202659	214894	+	6459	1254	1386	0.709858
250	1	413762	424479	+	13	10876767	10886954	-	6154	838	701	0.799948
251	1	413762	424479	+	13	11063741	11073940	-	6241	932	459	0.817741
253	1	414721	424478	+	5	315207	324704	+	6090	362	767	0.843607
254	1	414711	424479	+	18	156596	167145	+	5608	482	790	0.815116
255	1	414770	424479	+	22	86530	96695	+	4922	1115	885	0.711066
256	1	415235	432470	+	21	744605	758532	+	8006	779	1197	0.802044
257	1	415689	419745	+	13	10664004	10667752	-	1943	347	290	0.753101
258	1	417651	419131	+	13	11131372	11132808	-	911	145	162	0.747947
259	1	419748	424479	+	13	235626	241475	+	2720	238	418	0.805687
260	1	420569	424479	+	5	310539	314481	-	2131	185	276	0.822145
261	1	422306	424479	+	13	11411662	11413854	-	1571	232	168	0.797057
265	1	423893	424479	+	13	11036303	11036873	-	473	93	24	0.801695
267	1	427602	434787	+	5	325665	338362	+	4207	277	817	0.793624
268	1	427602	435487	+	18	168107	175219	+	4857	407	670	0.818504
270	1	427602	429911	+	13	11000789	11003168	-	1397	208	273	0.743876
275	1	427603	432986	+	13	11405345	11410852	-	3394	428	474	0.790037
276	1	427602	434537	+	5	303438	309585	-	4128	293	637	0.816133
277	1	427602	428526	+	13	11061970	11063068	-	627	51	154	0.753606
278	1	427602	435187	+	13	242440	249252	+	4803	389	384	0.86137
280	1	427602	434737	+	13	10869349	10876093	-	3999	301	890	0.77052
281	1	427602	436087	+	26	53380	61125	+	5447	446	563	0.843711
282	1	427602	435687	+	13	11221909	11229245	+	5151	349	629	0.840431
283	1	427602	435487	+	29	228329	236696	+	4940	356	714	0.821963
284	1	427602	434283	+	13	37124980	37131357	+	3654	470	551	0.781604
285	1	432172	432862	+	13	17676300	17676999	+	593	91	21	0.841135
286	1	432172	434087	+	22	107712	108767	+	798	137	124	0.753541
287	1	440319	450474	+	10	287238	287873	+	465	97	89	0.714286
288	1	439919	451210	+	5	281385	292137	-	1244	125	213	0.786346
289	1	440269	451210	+	5	352925	362670	+	957	98	130	0.807595
290	1	439919	451210	+	13	263628	273884	+	1236	133	234	0.771054
291	1	439919	451210	+	13	10846573	10856678	-	1199	126	248	0.762238
292	1	439919	451210	+	13	11162476	11164163	-	1187	138	259	0.749369
293	1	439919	451210	+	18	181348	193630	+	1133	81	347	0.725817
295	1	439920	451210	+	21	788455	798724	+	1170	105	305	0.740506
296	1	651905	654474	+	1	480578	483197	-	1502	79	227	0.830752
297	1	480528	483197	+	28	3200860	3203564	+	1483	122	257	0.796455
298	1	493452	506994	+	28	3205219	3215334	+	7147	533	1175	0.807115
299	1	501437	503078	+	19	24216893	24217871	-	745	166	84	0.748744
300	1	501437	503974	+	14	38057495	38061384	-	1396	322	269	0.702567
301	18	12988400	12990071	+	1	502262	503974	+	1284	214	301	0.71373
302	1	535339	562471	+	28	528558	555201	+	6490	479	1179	0.796514
303	1	535435	566112	+	28	3229138	3258585	+	7294	520	1683	0.768032
304	1	564701	592857	+	28	555228	579857	+	5993	520	1502	0.747723
305	1	569709	573710	+	28	3258978	3262673	+	2340	170	267	0.842636
306	1	592843	599767	+	16	80914737	80921465	+	4051	387	1142	0.725986
307	1	597055	602705	+	16	80918762	80924814	+	3036	373	510	0.774687
308	1	606005	607523	+	1	602638	604137	+	1334	164	21	0.878209
309	1	602638	604137	+	16	80926850	80928372	+	1229	162	129	0.808553
310	1	604169	610181	+	16	80925164	80931008	+	4558	617	555	0.795462
311	1	610234	620748	+	16	80931496	80934879	+	2412	284	226	0.825462
312	1	620744	645083	+	26	145225	168780	-	9798	609	882	0.867925
313	1	620744	634941	+	13	11474133	11488589	+	8902	474	911	0.865364
314	1	621444	637150	+	5	199891	214459	+	8885	531	822	0.867845
315	1	620844	646508	+	10	239917	264737	-	9890	591	994	0.861874
316	1	621494	647618	+	21	525410	550113	-	10149	678	989	0.85892
317	1	622498	646518	+	29	155827	179625	-	8366	552	990	0.844368
318	1	641092	646510	+	12	36796242	36800470	+	1094	173	220	0.735709
319	1	643689	646308	+	28	506740	508786	+	1241	101	125	0.845944
320	1	643689	646514	+	28	488669	490789	-	1238	109	219	0.790549
321	1	638688	649368	+	5	216011	226063	+	7853	604	1804	0.765325
322	1	644091	646183	+	15	83969833	83971198	+	668	93	169	0.71828
323	9	12704487	12707079	+	1	643638	646154	+	1024	192	177	0.735104
324	1	644089	646503	+	23	52423417	52425141	+	831	94	233	0.717617
325	1	642889	646510	+	8	113060970	113064017	+	2039	180	247	0.826845
326	1	641138	646510	+	29	363067	367870	-	3286	231	968	0.732664
327	1	642839	646510	+	7	110673491	110676598	+	2078	188	268	0.820047
328	1	642839	646469	+	15	83950816	83953862	+	2066	196	185	0.844299
330	1	645086	646282	+	26	143902	144611	-	664	44	2	0.935211
331	1	651124	654674	+	28	3200686	3204349	-	2511	193	99	0.895826
332	1	654809	658093	+	28	3197058	3200238	-	2311	178	154	0.874385
333	1	660428	669801	+	12	3287900	3299418	-	4951	170	1094	0.796621
334	1	660435	669801	+	16	429701	439062	+	4818	179	700	0.845708
335	1	660410	669801	+	24	185531	196149	-	4703	164	1194	0.775945
336	1	663870	669801	+	16	468607	474532	+	2855	92	640	0.79593
337	1	669820	675408	+	12	3281220	3287087	-	3662	176	262	0.893171
338	1	675598	681359	+	8	156539	160850	+	1893	82	278	0.840213
339	1	679214	687801	+	28	82307	87480	+	2396	166	293	0.839229
340	1	678981	700351	+	24	162205	183399	-	6555	1090	1550	0.712887
341	1	684232	690863	+	16	445949	452736	+	3302	248	310	0.85544
342	1	685744	690863	+	28	274208	279869	+	2918	346	290	0.821047
343	1	685845	702640	+	24	132455	159619	-	6627	782	1043	0.784075
344	1	690566	702640	+	24	226592	238637	+	4476	239	765	0.816788
345	1	691603	702640	+	16	495939	506821	+	4710	283	1004	0.785393
346	1	690903	715957	+	3	6	24452	+	12757	139	664	0.940782
347	1	703085	729111	+	16	515452	555235	+	10100	595	1838	0.805872
348	1	706515	710168	+	24	117649	121345	-	2138	103	356	0.823258
349	1	706493	717391	+	24	253863	264355	+	4948	285	700	0.833979
350	1	723278	729098	+	24	267954	274913	+	3100	165	371	0.852585
351	1	723278	729061	+	24	106814	113778	-	3067	191	409	0.836379
352	1	729093	731391	+	24	103646	106233	-	981	49	274	0.752301
353	1	729093	736769	+	24	275470	277881	+	1011	89	49	0.879896
354	1	729095	731107	+	16	555782	557808	+	1015	64	9	0.932904
355	1	736441	739321	+	24	287752	290385	+	1606	100	261	0.816472
356	1	736541	742506	+	16	574827	582954	+	2058	100	463	0.785196
357	1	736409	742506	+	24	86564	92626	-	2174	124	251	0.852883
358	1	742801	744034	+	27	19979997	19981231	-	729	39	20	0.925127
359	1	744787	752852	+	16	582956	592929	+	4687	228	638	0.844048
360	1	748023	752716	+	24	292220	297207	+	2358	133	319	0.839146
361	1	757922	764154	+	1	146879430	146885890	-	1815	174	466	0.739308
362	1	763520	766503	+	1	146877033	146880043	-	2233	225	305	0.80818
363	1	772252	774025	+	1	146868649	146870486	-	933	102	181	0.76727
364	1	775490	805229	+	1	146841780	146868665	-	10692	1023	2105	0.773661
366	1	903097	904308	+	4	69723208	69724315	+	912	36	114	0.858757
367	1	903107	904770	+	4	86626278	86627856	+	1243	53	222	0.818841
368	1	903097	904770	+	5	23616404	23618001	+	1226	81	194	0.816789
370	1	903128	904770	+	13	17753049	17754598	-	1136	106	234	0.769648
371	1	2012295	2013201	+	4	81940750	81941645	+	776	21	83	0.881818
372	1	2028847	2031219	+	5	32778697	32783041	-	2071	86	147	0.898872
373	1	3090885	3092512	+	12	782878	784469	+	1140	273	203	0.705446
374	1	3821716	3822518	+	7	69211956	69212729	-	679	2	55	0.922554
375	1	4430925	4431752	+	4	74658684	74659511	+	747	8	25	0.957692
376	1	4506756	4507609	+	23	10550092	10550968	+	698	98	15	0.860666
377	1	4506749	4507610	+	11	49855245	49856123	-	696	105	81	0.789116
378	1	4506749	4507561	+	4	21088057	21088867	-	709	89	26	0.860437
379	1	4506749	4507619	+	16	35921470	35922355	+	700	104	25	0.844391
380	1	4506749	4507561	+	20	31676117	31676929	-	714	84	28	0.864407
381	1	4506749	4507609	+	10	91761062	91761941	+	709	89	20	0.866748
382	1	4506750	4507616	+	11	93930430	93931316	+	707	90	25	0.860097
385	1	4506755	4507621	+	8	65712568	65713453	-	711	95	83	0.799775
386	1	4506755	4507623	+	7	22284734	22285625	+	708	85	37	0.853012
387	1	4506755	4507633	+	9	41851670	41852570	+	726	88	28	0.862233
388	1	4506759	4507612	+	16	66021381	66022236	+	701	130	46	0.799316
389	1	4506765	4507608	+	2	30722012	30722851	-	629	145	78	0.738263
390	1	4506775	4507612	+	13	52850798	52851655	-	619	122	119	0.719767
391	1	4506748	4507609	+	21	54718379	54719246	-	668	116	38	0.812652
393	1	4573447	4574584	+	25	34367925	34369093	+	868	146	156	0.74188
394	1	4935619	4937445	+	1	4831889	4833311	-	934	79	258	0.734854
395	1	4901030	4904752	+	1	4831972	4835241	-	2577	200	329	0.829684
396	1	4935619	4960457	+	1	4831993	4856372	-	8386	633	1317	0.811339
397	1	4831942	4835092	+	1	4875682	4879268	+	2528	166	361	0.827496
398	1	4900310	4926907	+	1	4833293	4859100	-	10200	594	1061	0.860396
399	1	4908836	4910316	+	1	4833728	4835092	+	981	298	104	0.709328
400	1	4833729	4835092	+	1	4849048	4850525	-	1019	301	71	0.732566
401	1	4844599	4846065	+	1	4856764	4858248	-	947	266	119	0.710961
402	1	4925019	4926512	+	1	4844599	4846069	+	950	272	101	0.718065
403	1	4887129	4890252	+	1	4848160	4851286	-	2406	147	199	0.874273
404	1	4935619	4960982	+	1	4854093	4877461	-	8918	560	1409	0.819142
405	1	4901160	4926907	+	1	4856354	4879287	-	9293	483	1186	0.847747
406	1	4856764	4858248	+	1	4867425	4868892	-	941	266	124	0.706987
407	1	4913339	4914805	+	1	4856764	4858248	+	938	268	123	0.705794
408	1	4946163	4947629	+	1	4856764	4858248	+	955	282	111	0.708457
409	1	4941449	4942707	+	1	4856779	4858004	+	785	217	72	0.730912
410	1	4887886	4889377	+	1	4856779	4858240	+	945	291	72	0.722477
411	1	4925019	4926512	+	1	4867425	4868896	+	942	274	106	0.712557
412	1	4887783	4890250	+	1	4871033	4873504	-	1909	107	253	0.84134
413	1	4956831	4961007	+	1	4875183	4879285	-	3159	169	207	0.893635
414	1	4925017	4926907	+	1	4877443	4879287	-	1578	90	76	0.904817
415	1	4887141	4890255	+	1	4940704	4944077	+	2252	141	259	0.84917
416	1	4887141	4890250	+	1	4908083	4911203	+	2378	120	281	0.855703
417	1	4887892	4889377	+	1	4925027	4926492	-	941	284	79	0.721626
418	1	4901162	4902638	+	1	4946160	4947629	-	973	289	101	0.713866
419	1	4900310	4905292	+	1	4955979	4961020	+	3848	229	331	0.872958
420	1	4898410	4903010	+	1	4922267	4926907	+	3923	206	620	0.826069
421	1	4901170	4902617	+	1	4908840	4910325	-	980	286	80	0.728083
422	1	4901405	4902617	+	1	4941457	4942707	-	777	227	92	0.708942
423	1	4902992	4926907	+	1	4935619	4958739	+	7539	509	833	0.848891
424	1	4908832	4910337	+	1	4956830	4958301	-	973	292	106	0.709701
425	1	4913335	4914805	+	1	4925019	4926512	-	940	275	105	0.712121
426	1	4925019	4926512	+	1	4946159	4947629	-	950	286	113	0.704225
427	1	4925263	4926492	+	1	4941455	4942707	-	770	221	79	0.719626
428	1	4935619	4937859	+	1	4958721	4960966	+	1538	67	104	0.899941
429	1	5240473	5248707	+	1	5295505	5304197	+	3824	228	673	0.809312
430	1	5240473	5247996	+	1	5279680	5286761	+	3537	166	389	0.86437
431	1	5240473	5255753	+	1	5271923	5286761	+	7023	209	1154	0.837467
432	1	5240473	5263517	+	1	5264209	5286761	+	10764	305	1365	0.865691
433	1	5240897	5256464	+	1	5287783	5304197	+	7802	402	1104	0.838204
434	1	5249918	5264228	+	1	5289083	5304197	+	6633	339	1272	0.804585
435	1	5257681	5271945	+	1	5289087	5304197	+	6662	338	1272	0.805368
436	1	5265529	5279711	+	1	5289183	5304204	+	6585	326	1517	0.781324
437	1	5289079	5295484	+	1	5296737	5304052	+	3294	175	434	0.843966
438	1	5415359	5416563	+	1	5425653	5426845	+	995	131	112	0.803716
439	1	5447352	5448837	+	1	5416920	5418506	+	1043	227	141	0.739192
440	1	5416915	5418434	+	1	5437233	5438678	+	1045	145	164	0.771787
441	1	5416915	5418506	+	1	5427683	5429241	+	1127	167	132	0.790323
442	1	5456912	5458273	+	1	5417054	5418506	+	966	196	170	0.725225
443	1	5421588	5422996	+	1	5437284	5438628	+	998	127	124	0.799039
444	1	5456912	5458742	+	1	5427822	5429737	+	1293	251	278	0.70966
445	1	5462308	5464318	+	1	5447182	5448879	+	1170	203	249	0.721332
446	1	5456912	5458367	+	1	5447487	5448911	+	1073	159	140	0.78207
447	1	5462618	5464619	+	1	5456912	5458602	+	1302	168	171	0.793419
448	1	5487066	5488078	+	2	128253274	128254297	+	813	22	76	0.892426
449	1	5487064	5487810	+	10	37999926	38000679	+	577	17	102	0.829023
450	1	5487272	5488180	+	26	9413647	9414564	+	756	66	46	0.870968
451	9	3777830	3778528	+	1	7764176	7764869	-	617	32	25	0.91543
452	1	8952690	8990143	+	1	8910482	8947960	+	12066	32	1026	0.919384
453	1	8947528	8952518	+	7	28106786	28111775	-	2328	4	60	0.973244
454	1	13181372	13181965	+	8	17479892	17480485	+	588	5	0	0.991568
455	1	13390553	13394853	+	15	58012873	58016282	-	1996	192	358	0.783975
456	1	14917854	14918523	+	7	3477382	3478051	+	663	6	0	0.991031
457	1	15000712	15002248	+	9	14795054	14796604	-	1105	32	8	0.965066
458	1	86124690	86125779	+	1	16210617	16211706	+	1007	62	26	0.919635
459	1	16210674	16211756	+	4	75431082	75432159	+	1009	50	34	0.923147
460	1	16210638	16211756	+	14	23014845	23015958	+	1049	52	22	0.934105
461	1	82003550	82004635	+	1	16210635	16211706	-	985	49	41	0.916279
462	1	16210638	16211556	+	26	11298164	11299051	+	826	51	44	0.896851
463	1	16210638	16211706	+	2	56925273	56926338	+	987	67	18	0.920709
464	1	16210638	16211756	+	21	65825783	65826899	-	1038	66	19	0.92431
465	1	17071612	17074757	+	11	78548495	78550558	+	1376	140	232	0.787185
466	1	17079613	17081153	+	11	78548495	78550050	-	1197	114	219	0.782353
467	1	17105853	17107682	+	4	95478519	95480349	-	1314	111	132	0.843931
468	1	17105853	17107682	+	12	15565478	15567307	+	1480	32	33	0.957929
469	1	17477566	17478127	+	11	84664858	84665418	-	521	38	3	0.927046
470	1	17477566	17478367	+	10	95320881	95321678	+	687	101	22	0.848148
471	1	17477566	17478568	+	14	24792508	24793508	-	933	46	44	0.912023
472	1	17477566	17478418	+	21	49922529	49923754	+	766	73	23	0.888631
473	1	17477566	17478568	+	26	2857210	2858211	-	929	63	12	0.925299
474	1	17477566	17478568	+	13	40601541	40602638	-	853	80	75	0.84623
475	1	17477566	17478568	+	20	38050269	38051272	-	941	60	3	0.937251
476	1	17477566	17478568	+	14	21311282	21312282	-	916	77	16	0.90783
477	1	17477571	17478568	+	21	25686353	25687349	+	927	65	9	0.926074
478	1	17477574	17478211	+	13	76629145	76629785	+	573	55	21	0.882897
479	1	17477595	17478568	+	28	12872342	12873316	-	887	65	43	0.891457
480	1	17477649	17478567	+	5	94685787	94686703	+	834	64	38	0.891026
481	1	17477651	17478568	+	8	87113057	87113973	+	851	57	17	0.92
482	1	17477671	17478318	+	12	31577954	31579066	+	593	54	8	0.905344
483	1	17477733	17478568	+	28	22958492	22959326	-	784	49	3	0.937799
484	1	17477727	17478267	+	3	13274912	13275451	-	501	38	1	0.927778
485	1	19870621	19873676	+	11	60754272	60755583	-	903	75	67	0.864115
486	1	19872759	19873528	+	22	4083118	4083897	+	739	24	22	0.941401
487	1	19872604	19873384	+	7	49798728	49799520	+	726	48	24	0.909774
490	1	19872604	19873583	+	24	15169484	15170658	-	891	83	21	0.895477
491	1	19872604	19873676	+	6	25320943	25322021	-	998	57	40	0.911416
492	1	19872578	19873676	+	11	7018883	7019992	-	1041	54	17	0.936151
493	1	19872782	19873483	+	14	54146996	54147709	+	673	28	12	0.943899
494	1	22129104	22130447	+	14	50845381	50846698	+	1009	19	94	0.899287
495	1	23042718	23044234	+	7	17381934	17383991	-	864	89	21	0.887064
497	1	23042715	23044262	+	6	88436978	88437996	+	799	157	39	0.803015
498	1	23042738	23044216	+	21	46645234	46646151	+	697	201	42	0.741489
499	1	23043358	23044233	+	10	38565031	38565888	-	669	169	56	0.748322
500	1	23043358	23044233	+	24	38653338	38654202	+	696	155	37	0.783784
501	1	23043358	23044233	+	3	52297514	52298377	-	722	134	26	0.818594
502	1	23043359	23044232	+	15	40893717	40894573	-	670	172	45	0.755355
503	1	23042788	23044232	+	14	65263217	65264418	-	711	148	48	0.783903
504	1	87799886	87800977	+	1	23043358	23044212	-	628	146	105	0.714448
505	1	23043358	23044231	+	24	49383151	49384000	+	673	162	52	0.758737
506	1	116501578	116502446	+	1	23043358	23044233	-	691	161	39	0.775533
508	1	23043359	23044232	+	9	89286234	89287109	+	763	104	14	0.866061
509	1	71290651	71291531	+	1	23043358	23044239	-	839	40	3	0.951247
510	7	65801353	65802258	+	1	23043358	23044263	+	862	38	10	0.947253
511	1	23043358	23044232	+	6	90120141	90121018	+	746	119	21	0.841986
512	1	23043358	23044233	+	3	16423299	16424232	+	668	163	68	0.743048
513	1	23043359	23044232	+	2	21619628	21620925	-	649	173	82	0.71792
514	1	23043358	23044232	+	6	116852154	116853028	+	856	17	2	0.978286
515	1	23043358	23044234	+	23	34453681	34454557	-	868	7	2	0.989738
516	1	23043359	23044233	+	20	15529899	15530764	+	731	120	29	0.830682
519	1	23043359	23044232	+	24	48705641	48706841	-	653	135	89	0.744584
520	1	23043359	23044233	+	8	57354653	57355529	+	666	185	48	0.740823
521	1	23043364	23044232	+	4	75015776	75016647	-	740	121	17	0.842825
522	1	126128503	126129367	+	1	23043365	23044223	-	822	32	14	0.947005
523	1	23043365	23045034	+	10	42541149	42542303	+	734	184	48	0.759834
525	1	23043370	23044231	+	8	56180896	56181736	-	633	189	48	0.727586
526	18	33834831	33835740	+	1	23043371	23044231	+	631	195	49	0.721143
527	1	23043379	23044230	+	28	24241179	24241961	-	608	154	95	0.709452
528	1	23043380	23044213	+	10	72842022	72842846	-	640	146	58	0.758294
529	1	23043331	23044231	+	13	77185528	77186427	+	855	39	11	0.944751
530	1	23043383	23044232	+	6	42195701	42196531	-	699	118	45	0.810905
531	1	23043384	23045014	+	29	29647310	29648193	-	732	133	58	0.793066
532	1	23043399	23044139	+	13	47506707	47507438	-	614	112	19	0.824161
533	1	23043417	23044232	+	23	24744509	24745313	+	674	115	33	0.819951
534	1	23043489	23044217	+	7	88172806	88173552	+	563	149	37	0.751669
535	1	25441819	25462924	+	1	25420611	25441672	+	12199	77	728	0.938096
538	1	26327411	26328170	+	24	36535928	36536690	-	573	34	4	0.937807
539	1	26327421	26328758	+	26	17428562	17429900	+	1124	53	19	0.939799
540	1	27740463	27741950	+	6	8701945	8703447	+	1005	161	143	0.767762
541	1	27740143	27741650	+	19	37446758	37449026	-	995	137	197	0.748683
542	1	28398466	28399915	+	6	58631510	58632959	+	1410	14	0	0.990169
543	1	29106582	29107419	+	3	4119054	4119894	-	722	32	69	0.877278
544	1	29106582	29107884	+	17	38403595	38404897	+	1148	59	69	0.899687
545	1	29913891	29914608	+	10	8031865	8032593	+	625	21	32	0.921829
546	1	31675271	31676332	+	8	113044832	113046073	+	691	115	157	0.717549
547	1	31675281	31676332	+	12	87143245	87144493	+	773	126	145	0.740421
548	1	31675281	31676362	+	7	110659283	110660520	+	763	142	176	0.705828
549	18	35205060	35205800	+	1	33284378	33284948	+	562	8	170	0.759459
551	1	34428354	34429039	+	1	152465209	152465891	+	652	22	12	0.950437
552	1	37437746	37438410	+	10	39015595	39016238	-	562	30	31	0.902087
553	7	64389614	64390219	+	1	37960775	37961393	+	505	95	23	0.810594
554	1	37960757	37961356	+	19	52275300	52275856	+	440	114	47	0.732113
555	1	37960760	37961377	+	18	65127302	65127907	-	488	117	12	0.790924
556	1	37960751	37961384	+	8	77124905	77125527	+	511	110	13	0.805994
558	1	37960762	37961384	+	13	45797546	45798158	-	514	98	10	0.826367
559	1	37960763	37961393	+	17	7064392	7065004	+	500	108	26	0.788644
560	1	37960763	37961444	+	22	7766909	7767642	-	537	128	29	0.773775
561	1	37960767	37961393	+	13	66103498	66104111	+	498	114	15	0.794258
562	1	37960767	37961364	+	17	62195469	62196053	-	487	97	13	0.815745
563	1	37960767	37961393	+	5	97557635	97558246	+	502	108	17	0.800638
564	1	37960769	37961384	+	9	48470679	48471284	+	505	100	10	0.821138
565	1	37960769	37961334	+	22	59245974	59246529	-	463	92	10	0.819469
566	1	37960769	37961393	+	3	25023346	25023986	-	480	123	58	0.726172
567	1	37960769	37961393	+	11	31113278	31114007	-	501	93	34	0.797771
568	1	37960769	37961343	+	15	28572997	28573558	+	451	110	13	0.785714
569	1	37960769	37961393	+	16	66395478	66396104	-	509	101	30	0.795312
570	1	37960769	37961347	+	3	59136204	59136771	-	471	96	11	0.814879
571	1	37960769	37961377	+	13	63099849	63100440	-	491	100	17	0.807566
572	1	37960769	37961406	+	13	56359683	56360303	-	505	115	17	0.792779
573	1	37960770	37961384	+	21	45342221	45342826	+	507	97	11	0.82439
574	1	37960770	37961393	+	21	27882464	27883082	-	509	103	17	0.809221
575	1	37960770	37961347	+	2	11328891	11329460	-	435	114	30	0.751295
576	1	37960770	37961377	+	29	26225472	26226076	-	470	127	17	0.765472
577	1	37960772	37961373	+	22	1326684	1327274	+	487	103	11	0.810316
578	1	37960787	37961384	+	21	55092008	55092595	+	499	88	10	0.835846
579	1	37960775	37961393	+	3	80373136	80373766	+	486	103	31	0.783871
580	1	37960776	37961356	+	19	52134263	52134847	+	450	109	28	0.76661
581	1	37960777	37961343	+	29	24765766	24766300	+	430	104	32	0.759717
582	1	37960777	37961384	+	19	41281258	41281855	+	506	91	10	0.833608
583	1	37960778	37961393	+	5	65536380	65536988	+	494	109	17	0.796774
584	1	37960785	37961393	+	7	61913321	61913908	+	464	119	29	0.75817
585	1	37960786	37961377	+	16	73396962	73397537	-	431	118	42	0.729272
586	18	43181259	43181799	+	1	37960796	37961377	+	441	99	41	0.759036
587	1	37960792	37961393	+	8	102539592	102540210	-	454	124	63	0.708268
589	18	2350944	2352136	+	1	38926459	38927649	+	932	112	97	0.816827
591	1	38926672	38927598	+	3	8509677	8510605	-	643	140	76	0.748545
592	1	38926720	38927819	+	15	17551143	17552243	-	793	157	80	0.769903
593	1	38926831	38927798	+	3	99948001	99948976	-	747	185	78	0.739604
594	1	39111475	39113086	+	7	39857188	39858848	-	1420	172	87	0.845742
595	9	7691442	7693159	+	1	39111475	39113188	+	1514	143	61	0.881257
596	1	39111473	39113188	+	8	48649712	48651434	-	1527	130	68	0.885217
597	1	39111474	39113198	+	4	89843134	89844897	-	1424	234	37	0.840118
598	1	39111475	39113081	+	15	20051511	20054092	+	1170	327	121	0.723115
599	1	39111475	39113186	+	23	30101397	30103116	-	1579	122	28	0.913245
600	1	39111475	39113175	+	10	22048201	22050095	-	1320	260	117	0.777843
601	1	58551144	58552799	+	1	39111475	39113086	+	1440	149	88	0.858676
602	1	39111475	39113188	+	7	104637281	104638982	+	1421	202	106	0.821862
605	1	39111475	39113188	+	7	39109928	39111644	-	1519	133	70	0.882114
606	1	39111475	39113206	+	23	22457303	22459042	-	1542	126	64	0.8903
607	1	39111475	39113188	+	3	41118398	41120132	+	1448	192	112	0.826484
608	18	2912942	2914684	+	1	39111475	39113209	+	1551	120	64	0.893948
609	1	39111475	39113209	+	21	49973695	49975501	+	1465	168	103	0.843894
610	1	39111475	39113209	+	22	46918858	46921130	+	1551	119	69	0.891892
611	1	76416067	76417839	+	1	39111475	39113238	-	1578	125	74	0.888014
612	1	39111475	39113187	+	24	35892543	35894276	-	1491	149	81	0.866357
613	1	39111476	39113090	+	6	54705810	54707651	+	1175	351	135	0.707405
614	1	39111476	39113086	+	12	782816	784487	-	1481	128	63	0.885766
615	1	39111478	39113209	+	7	101402279	101403981	-	1449	174	124	0.829422
616	1	39111482	39113206	+	7	33281863	33283595	-	1538	123	64	0.891594
617	1	39111483	39113209	+	23	11304317	11306046	+	1492	166	69	0.863926
618	1	39111486	39113206	+	3	11769259	11770983	-	1524	129	68	0.885532
619	1	39111512	39113206	+	9	45592207	45593910	+	1495	130	69	0.882527
620	1	39112401	39113188	+	3	20857220	20858004	+	658	73	54	0.838217
621	1	39112469	39113042	+	19	21138319	21138871	+	459	91	25	0.798261
622	1	40556479	40557392	+	24	45617309	45618234	-	708	116	103	0.763754
624	1	40556479	40557216	+	12	48487172	48487899	+	571	72	30	0.84844
625	1	40556478	40557136	+	24	21098738	21099396	+	507	66	22	0.852101
627	1	40556478	40557392	+	14	19576250	19577191	-	725	103	119	0.765576
630	1	40556478	40557124	+	7	89141697	89142333	-	470	82	25	0.814558
631	1	40556478	40557203	+	3	110219287	110219999	+	545	86	95	0.750689
632	1	40556478	40557285	+	24	58094677	58096050	-	583	96	126	0.724224
633	1	40556478	40557333	+	21	61559528	61560345	-	647	90	46	0.826309
634	1	40556478	40557392	+	14	39727943	39728883	-	737	94	69	0.818889
635	1	40556484	40557216	+	5	98330093	98330827	-	578	72	86	0.785326
636	1	40556441	40557222	+	14	82167956	82168711	+	567	83	156	0.703474
637	1	40556491	40557392	+	6	25831347	25832111	-	648	84	121	0.759672
638	1	40556397	40557208	+	29	7471367	7472142	+	608	108	74	0.76962
639	1	40556447	40557392	+	21	23422189	23423179	+	746	113	137	0.748996
640	1	40556503	40557355	+	15	53535423	53536298	-	668	97	117	0.75737
641	1	40556539	40557392	+	11	89376092	89376978	-	656	108	60	0.796117
642	1	40948882	40950544	+	10	69532985	69534638	+	1429	134	102	0.858258
643	1	40948883	40950543	+	21	25148814	25150461	+	1505	55	75	0.920489
645	1	40948929	40950351	+	7	1691945	1693338	+	1223	133	76	0.85405
646	1	40948934	40950300	+	21	39193260	39194608	-	1185	155	34	0.862445
648	1	40948937	40950288	+	2	121801043	121802394	+	1280	68	6	0.945347
649	1	40948973	40950301	+	11	46152570	46153888	+	1169	149	10	0.880271
650	1	40949207	40950044	+	17	72345034	72345959	-	694	143	21	0.808858
651	1	40949207	40950044	+	17	72395778	72396703	+	694	143	21	0.808858
652	1	40949354	40950288	+	5	30540556	30541490	-	896	38	0	0.959315
653	1	40949354	40950288	+	5	30552854	30553783	-	884	42	11	0.943436
654	1	40949354	40950288	+	5	30565189	30566123	-	896	38	0	0.959315
655	1	40949352	40950316	+	5	30701753	30702717	+	923	41	0	0.957469
656	1	40949356	40950314	+	2	107219455	107220413	+	820	137	2	0.855057
657	1	40949356	40950544	+	5	30659296	30660484	+	1064	37	21	0.948307
658	1	40949366	40950040	+	5	109388481	109389155	+	547	127	0	0.811573
659	1	42018093	42020712	+	5	25244107	25246867	-	2313	75	156	0.909198
660	1	42018685	42020708	+	7	11115111	11117284	+	1611	221	196	0.794379
662	1	42018804	42020708	+	1	135867529	135869472	-	1729	43	67	0.940185
663	1	42019751	42020710	+	11	21455315	21456287	-	786	152	48	0.79716
664	1	42344968	42347675	+	1	42321483	42325223	+	2024	342	326	0.751857
665	1	42362389	42368131	+	1	42332750	42338155	+	1743	245	469	0.709402
666	1	42774700	42776127	+	2	23340516	23343059	+	1376	35	276	0.815649
667	1	43067130	43068979	+	11	62517222	62519126	+	1521	232	142	0.802639
668	1	43179322	43180027	+	27	33415439	33416144	+	698	7	0	0.990071
669	1	43318247	43319201	+	21	52786339	52787299	+	841	86	25	0.883403
670	1	43318247	43319201	+	24	46530799	46531748	+	925	16	3	0.979873
671	1	43414714	43416095	+	11	22332983	22334079	-	847	125	137	0.763751
672	1	43414714	43416487	+	16	40730310	40731594	+	1000	167	133	0.769231
673	1	43414716	43417292	+	5	23236713	23238336	-	1246	222	201	0.746555
674	1	43415803	43417292	+	5	112093131	112093963	-	661	95	81	0.789725
676	1	44968295	44969927	+	1	44750383	44751683	+	1058	153	112	0.799698
677	1	45028701	45030720	+	1	44793288	44795249	+	1508	243	118	0.806849
678	1	45059927	45062008	+	1	44846393	44848466	+	1533	229	359	0.722772
679	1	45064457	45070085	+	1	44851966	44857382	+	2215	343	398	0.749323
680	1	45144629	45145161	+	3	75662437	75662969	-	524	8	0	0.984962
681	1	45187540	45188352	+	28	23587989	23588800	-	744	22	38	0.925373
682	1	46015010	46016828	+	26	2118757	2123447	+	1318	208	205	0.76141
683	1	46183782	46184706	+	4	62068044	62068844	-	680	45	64	0.86185
684	1	46510370	46511475	+	15	8111335	8112448	-	906	142	101	0.788512
685	1	74770835	74771407	+	1	46510346	46510935	-	480	75	36	0.812183
686	1	46510346	46511267	+	1	137310103	137310994	-	735	127	81	0.779427
687	1	46510378	46511096	+	8	15558774	15559477	+	594	95	36	0.81931
688	1	46510379	46511236	+	11	98982091	98982939	-	636	102	130	0.732719
689	1	47376626	47377535	+	27	33119051	33119998	-	727	101	101	0.782562
690	1	47860634	47863891	+	8	95843012	95845937	+	591	45	64	0.844286
691	1	48601831	48603618	+	17	29517002	29518757	+	1613	86	144	0.875203
692	1	48788642	48792475	+	10	25564999	25568815	-	1963	44	99	0.932099
693	1	50257879	50259264	+	6	26177742	26179126	+	1329	1	0	0.999248
694	1	50257880	50258522	+	2	56097881	56098523	+	615	13	3	0.974643
695	1	50987982	50988792	+	15	38342902	38343732	-	678	56	89	0.823815
697	1	50987982	50988793	+	28	16566656	16567472	-	632	84	98	0.776413
698	1	50987982	50988793	+	28	16523769	16524587	-	645	86	84	0.791411
699	1	50988101	50988796	+	3	12216091	12216762	-	529	113	75	0.737796
700	1	51321319	51322415	+	3	30413551	30414647	-	867	12	181	0.817925
701	1	52842396	52843692	+	8	21782472	21783768	+	1049	10	0	0.990557
702	1	52944585	52945991	+	13	52377427	52380129	+	891	176	158	0.727347
703	1	52944585	52945993	+	4	88311679	88312875	+	861	192	165	0.706897
704	1	53015815	53017091	+	1	52944585	52945991	-	897	160	166	0.733442
705	1	53015756	53017095	+	6	87774485	87775774	-	1013	205	113	0.761082
706	1	53015756	53017095	+	4	88311675	88312932	-	984	217	105	0.753446
707	1	53015556	53017095	+	13	52377423	52380388	-	1181	215	140	0.76888
708	1	53015806	53016635	+	29	36539013	36539805	-	580	162	72	0.712531
709	1	53015307	53016930	+	4	38923955	38925953	-	1165	239	228	0.713848
710	18	23749349	23750466	+	1	53015759	53016918	-	861	207	75	0.753281
711	1	53309746	53310795	+	7	103725237	103726290	+	813	9	3	0.985455
712	1	53757697	53758258	+	6	26680141	26680702	-	553	8	0	0.98574
713	1	53974376	53974986	+	16	38886983	38887602	-	449	152	27	0.714968
714	1	54084655	54086851	+	17	18450194	18452389	-	1831	17	38	0.970838
715	1	54084998	54086851	+	4	31282985	31284818	-	1507	49	156	0.880257
716	1	54085004	54085858	+	6	68120128	68122144	-	695	106	66	0.801615
718	1	54085049	54086038	+	20	54700462	54701409	+	774	155	78	0.76862
719	1	54085049	54086041	+	14	78647869	78648768	-	788	94	127	0.780971
720	1	54085049	54086045	+	25	39148352	39149321	-	782	171	59	0.772727
721	1	54226964	54227690	+	10	15594036	15594736	+	594	100	38	0.811475
722	1	54226949	54227800	+	2	114685221	114686181	+	765	59	31	0.894737
723	9	7527256	7527987	+	1	54226949	54227691	-	630	99	15	0.846774
724	18	49033463	49034198	+	1	54226950	54227690	+	687	48	5	0.928378
725	1	54226953	54227692	+	23	15428785	15429511	-	599	119	29	0.801874
726	1	66443707	66445837	+	1	54795494	54799216	+	1499	116	241	0.807651
727	1	54849109	54850182	+	3	13127923	13128993	+	1000	67	9	0.929368
728	1	54849115	54851011	+	13	16184390	16186146	-	1685	47	160	0.890592
729	1	54849163	54850389	+	3	119314814	119316469	+	967	154	121	0.778583
730	1	54849454	54850616	+	3	119315092	119316689	+	919	144	115	0.780136
731	1	80467443	80468225	+	1	54850218	54850997	-	750	18	4	0.971503
732	1	54850369	54851012	+	6	84433335	84433979	-	603	17	8	0.960191
733	1	55242585	55245057	+	12	40986138	40987806	-	1430	43	27	0.953333
734	1	55457863	55459449	+	24	29711125	29712712	-	1532	42	25	0.958099
735	1	55458297	55460171	+	13	63150045	63151915	-	970	1	7	0.99182
736	1	56777228	56789626	+	1	56761644	56773993	-	9868	19	233	0.975099
737	1	56789626	56790551	+	1	56773078	56773993	-	775	12	41	0.93599
738	1	56777223	56778144	+	1	56789621	56790551	+	783	12	68	0.9073
739	1	57147872	57149156	+	3	36301459	36302739	-	1032	11	2	0.98756
740	1	57335648	57336461	+	17	40261938	40262750	-	640	21	35	0.91954
742	1	57646209	57647503	+	1	57583228	57584525	+	1046	140	123	0.799083
743	1	57607345	57608680	+	21	14278497	14279800	+	1031	175	106	0.785823
744	1	57607346	57608498	+	13	10738018	10739069	+	856	157	125	0.752197
745	1	57607346	57608680	+	4	20756737	20758043	-	1058	169	86	0.805788
746	1	57607346	57608831	+	2	59186870	59188318	-	1160	224	90	0.786974
747	1	57607358	57608512	+	14	219491	220614	-	902	182	57	0.790535
748	1	57607449	57608496	+	3	22337353	22338374	-	818	136	68	0.800391
749	1	57607667	57608498	+	10	296771	297568	-	639	134	37	0.788889
750	1	57629143	57630400	+	19	9664998	9666270	-	995	206	112	0.757807
751	1	57629630	57630400	+	22	52867645	52868424	-	628	126	28	0.803069
752	1	57798435	57799335	+	10	82209688	82210586	+	858	38	6	0.95122
753	1	58379396	58381138	+	2	50427623	50429666	+	1512	48	31	0.950346
755	1	58493752	58495198	+	5	101657111	101658544	-	1396	11	23	0.976224
756	1	76416076	76417982	+	1	58546538	58552887	-	1711	143	55	0.896281
757	1	58546594	58552837	+	4	89843160	89844957	-	1488	223	70	0.835486
758	1	58551140	58552887	+	3	41118393	41120173	+	1552	174	75	0.861743
759	1	58551144	58552887	+	23	22457279	22459042	-	1629	108	32	0.920859
760	1	58551139	58552887	+	8	48649671	48651437	-	1625	114	36	0.915493
761	1	58551138	58552754	+	6	54705803	54707655	+	1181	346	146	0.705918
762	1	58551139	58552887	+	7	39109887	39111649	-	1621	121	26	0.916855
763	1	58551138	58552887	+	5	5615808	5617697	+	1258	287	229	0.709132
764	1	58551151	58552887	+	7	33281839	33283595	-	1628	103	30	0.924475
765	1	58551140	58552887	+	7	104637277	104639023	+	1525	182	72	0.857223
766	1	58551141	58552865	+	23	30101379	30103119	-	1612	105	30	0.922725
769	1	58551156	58552880	+	3	11769238	11770982	-	1611	104	38	0.918996
770	1	58551142	58552887	+	24	35892501	35894278	-	1596	125	51	0.900677
771	1	58551143	58552833	+	10	22048201	22050096	-	1361	252	97	0.795906
772	1	58551143	58552887	+	7	39857100	39858849	-	1562	159	51	0.88149
773	1	58551143	58552837	+	21	49973694	49975472	+	1494	160	63	0.870122
774	1	58551144	58552768	+	15	20051511	20054124	+	1190	318	149	0.718165
775	9	7691442	7693200	+	1	58551144	58552887	+	1611	121	37	0.910684
776	18	2912942	2914655	+	1	58551144	58552837	+	1595	96	24	0.930029
777	1	58551144	58552837	+	22	46918858	46921101	+	1590	100	29	0.924956
778	1	58551145	58552887	+	12	782728	784487	-	1624	112	29	0.920113
779	1	58551147	58552837	+	7	101402309	101403981	-	1488	156	74	0.866123
780	1	58551149	58552837	+	23	11304314	11306017	+	1538	141	33	0.898364
781	1	58551181	58552887	+	9	45592207	45593934	+	1581	114	35	0.913873
782	1	58552019	58552837	+	3	20857170	20857995	+	729	82	21	0.876202
783	1	58552138	58552702	+	19	21138320	21138871	+	455	84	37	0.789931
784	1	71868300	71868996	+	1	59909222	59909921	+	674	22	3	0.964235
786	1	59909219	59909921	+	10	38833344	38834045	-	676	25	1	0.962963
787	1	59909222	59909922	+	12	74117001	74117701	+	679	21	0	0.97
788	1	59909222	59909943	+	7	52540971	52541689	-	689	28	5	0.954294
789	1	59909222	59909915	+	3	42438180	42438872	-	601	82	11	0.865994
790	1	59909222	59909922	+	11	104132724	104133418	-	670	24	6	0.957143
791	1	59909228	59909922	+	13	59420753	59421441	+	668	20	6	0.962536
792	1	59909243	59909923	+	3	94918697	94919360	-	584	75	25	0.853801
793	1	59909198	59909921	+	17	53148339	53149062	+	694	27	4	0.957241
794	1	59909263	59909923	+	28	20323761	20324416	+	619	36	5	0.937879
796	1	61183336	61184335	+	26	29434200	29435194	+	925	54	35	0.912229
798	1	61183381	61184335	+	11	93990839	93991795	+	895	52	16	0.929387
799	1	61183386	61184284	+	19	35724724	35725926	+	721	106	82	0.793179
800	1	61183386	61184286	+	9	49913739	49914641	+	837	59	10	0.923841
801	1	61183386	61184286	+	22	43043840	43044740	-	716	175	18	0.787679
802	1	61183387	61184285	+	8	49875788	49876679	-	847	39	17	0.937984
803	1	61183388	61184231	+	14	66198712	66199522	-	666	109	83	0.776224
804	1	61183388	61184335	+	20	37690215	37691160	-	730	106	122	0.762004
805	1	61183393	61184285	+	4	63623271	63624181	-	712	142	55	0.783278
806	1	61183394	61184277	+	2	94407770	94408701	+	702	144	122	0.725207
807	1	61183398	61184249	+	8	14764800	14765883	+	677	101	86	0.783565
808	1	61183405	61184285	+	3	83881989	83882857	-	734	124	32	0.824719
809	1	61183418	61184322	+	6	100610290	100611182	-	826	57	30	0.90471
810	1	61183555	61184285	+	21	56754508	56755240	-	710	17	8	0.965986
811	1	61183659	61184285	+	2	69822355	69822985	-	490	84	59	0.774092
812	1	61787748	61789184	+	16	21790540	21791976	-	1111	14	17	0.972855
813	1	63942868	63944668	+	7	93891374	93893720	-	1368	203	306	0.728823
814	1	65583788	65584692	+	10	28874687	28875591	+	706	7	55	0.919271
815	1	66314546	66316155	+	12	58979189	58980828	+	1442	9	35	0.97039
816	1	66438585	66440003	+	1	66366273	66367742	+	1017	178	243	0.707232
817	1	66442845	66443687	+	1	66376722	66378538	+	571	107	43	0.791956
818	1	66443175	66447662	+	1	66378027	66382872	+	2574	388	477	0.748473
819	1	66454369	66458324	+	1	66386412	66390454	+	2841	274	547	0.775806
820	1	66459223	66469051	+	1	66391352	66399030	+	3806	488	899	0.73291
821	1	66469096	66474866	+	1	66405405	66409328	+	2243	369	430	0.737344
822	1	66461692	66462756	+	15	38278522	38279581	+	988	61	25	0.919926
824	1	68113696	68114378	+	2	115001331	115001972	-	493	124	40	0.750381
825	1	68113835	68114391	+	29	13380008	13380574	-	491	65	10	0.867491
826	1	68113856	68114391	+	10	22033199	22033749	-	478	56	17	0.867514
827	1	68113834	68114388	+	3	109842198	109842767	+	452	99	21	0.79021
828	1	68113842	68114388	+	7	1061712	1062262	+	453	91	8	0.820652
829	1	68113842	68114391	+	26	11503804	11504357	+	484	63	8	0.872072
832	1	68617322	68622819	+	1	68596836	68602333	+	4230	81	40	0.97219
833	1	69684266	69685911	+	8	87417358	87419024	+	1511	13	8	0.986292
834	1	69893692	69894859	+	5	38255721	38256881	+	934	118	121	0.796249
835	1	70084195	70085685	+	17	52081965	52083462	+	1300	51	85	0.905292
836	1	70084145	70086238	+	2	46313036	46315159	-	1779	157	107	0.870778
837	1	70124926	70125913	+	12	38051787	38052777	+	833	114	44	0.840565
838	1	70341027	70342000	+	7	40162018	40173060	-	860	57	72	0.869565
839	1	70342361	70343100	+	7	40156673	40157398	-	652	45	39	0.88587
840	1	70345263	70345903	+	7	77057774	77058408	-	595	20	37	0.912577
841	1	70345264	70346044	+	10	25925216	25926098	-	776	4	102	0.879819
842	1	70345524	70346044	+	28	13180976	13186242	-	459	47	58	0.81383
843	1	70933724	70934381	+	14	40904562	40905208	-	597	25	16	0.935737
844	1	71290651	71291505	+	29	29647355	29648193	+	704	119	46	0.810127
845	1	71290651	71291534	+	24	38653335	38654208	-	703	158	34	0.785475
846	1	71290651	71291535	+	10	38565025	38565892	+	680	166	59	0.751381
848	1	71290723	71291400	+	7	88172806	88173489	-	517	146	34	0.74175
850	1	71290651	71291538	+	24	48705634	48706849	+	661	143	86	0.742697
851	1	71290651	71291472	+	23	24744509	24745320	-	672	124	32	0.811594
852	1	71290651	71291508	+	13	77185578	77186435	-	808	49	0	0.942824
853	1	71290651	71291509	+	10	72841996	72842846	+	662	148	61	0.760046
854	1	126128488	126129367	+	1	71290652	71291524	+	819	49	15	0.92752
855	1	71290651	71291525	+	4	75015769	75016647	+	743	125	16	0.840498
856	1	71290651	71291532	+	24	49383150	49384008	-	682	161	53	0.761161
857	1	87799909	87800980	+	1	71290701	71291534	+	611	143	104	0.712121
858	1	71290651	71291535	+	15	40893709	40894578	+	679	174	47	0.754444
860	1	71290651	71291536	+	7	17381929	17382810	+	820	61	4	0.926554
861	1	71290651	71291537	+	7	65801347	65802234	-	840	46	1	0.947012
862	1	71290651	71291537	+	6	42195694	42196565	+	720	135	47	0.798226
863	1	71290651	71291538	+	6	116852147	116853035	-	843	44	1	0.949324
864	1	71290651	71291538	+	14	65263210	65264082	+	707	153	39	0.786429
865	1	71290651	71291538	+	23	34453676	34454564	+	851	36	1	0.958333
866	1	71290651	71291540	+	3	16423290	16424237	-	686	159	68	0.751369
867	1	71290651	71291557	+	20	15529871	15530771	-	750	134	30	0.820569
868	1	71290651	71291538	+	2	21619621	21620933	+	660	177	81	0.718954
869	1	71290651	71291535	+	10	42541137	42542010	-	686	173	39	0.76392
870	1	71290701	71291560	+	21	46645279	46646124	-	652	181	38	0.748565
871	1	71290651	71291533	+	8	56180888	56181750	+	637	206	49	0.714126
872	1	71290651	71291534	+	3	52297506	52298380	+	722	143	27	0.809417
873	1	71290651	71291550	+	8	57354634	57355536	-	676	200	49	0.730811
874	1	116501572	116502473	+	1	71290651	71291558	+	706	178	40	0.764069
875	18	33834806	33835746	+	1	71290653	71291544	-	641	210	61	0.702851
876	1	71290657	71291541	+	6	90120131	90121017	-	755	120	20	0.843575
877	1	71290658	71291551	+	9	89286213	89287109	-	768	120	13	0.852386
878	1	71290627	71291538	+	6	88437086	88437996	-	760	128	27	0.830601
879	1	71290757	71291538	+	24	46875247	46876019	-	567	134	89	0.717722
881	1	71290750	71291490	+	13	47506707	47507438	+	614	113	17	0.825269
884	1	71868300	71868996	+	12	74117001	74117700	+	678	18	3	0.969957
885	1	71868300	71869018	+	7	52540971	52541689	-	696	17	10	0.962656
886	1	71868300	71868996	+	11	104132725	104133418	-	676	14	9	0.967096
887	1	71868300	71868990	+	3	42438180	42438872	-	607	76	8	0.878437
889	1	71868304	71868996	+	13	59420744	59421440	+	670	16	9	0.964029
890	1	71868307	71868996	+	10	38833344	38834035	-	668	20	4	0.965318
891	1	71868320	71868996	+	3	94918699	94919361	-	581	74	28	0.850659
892	1	71868276	71868996	+	17	53148339	53149062	+	696	20	11	0.957359
893	1	71868341	71868996	+	28	20323761	20324414	+	614	36	8	0.933131
895	1	74608670	74610743	+	2	116619615	116621654	-	1793	96	55	0.922325
896	1	74714181	74715648	+	13	35027158	35028607	-	1293	36	43	0.94242
897	1	74770835	74771628	+	8	15558524	15559328	-	693	72	59	0.841019
898	1	74770835	74771631	+	15	8111880	8112694	+	681	81	64	0.824455
899	1	74770844	74771610	+	1	137310439	137311197	+	649	82	54	0.826752
900	1	76157829	76158926	+	1	76153232	76154329	-	1055	25	34	0.947038
901	1	76229818	76231592	+	21	17163614	17165259	-	1351	223	90	0.811899
902	1	76229958	76232049	+	8	231148	234104	-	1000	161	220	0.724113
903	1	76229255	76231343	+	8	93285174	93287141	+	1618	237	137	0.812249
904	1	76227910	76231477	+	19	35389507	35392984	-	2913	370	283	0.816882
906	1	76228968	76231442	+	5	76041987	76044331	+	1966	296	113	0.827789
907	1	76229686	76231494	+	18	60615050	60616730	-	1373	230	101	0.805751
908	1	76228086	76231544	+	18	60666029	60669360	-	2722	433	298	0.7883
909	1	76229974	76232056	+	11	18720071	18722133	-	1132	142	120	0.812052
910	1	76229336	76231594	+	18	60641196	60643351	-	1742	289	156	0.796525
911	1	76230093	76231244	+	25	63996	65007	-	801	156	67	0.782227
912	1	76229765	76231294	+	6	113128811	113130204	-	1096	206	137	0.76164
913	1	76228567	76232345	+	11	16346561	16350258	+	2240	271	359	0.780488
914	1	76230131	76231494	+	10	11266312	11267537	-	1005	151	88	0.807878
916	1	76229849	76231594	+	15	21468211	21469915	+	1277	183	182	0.77771
917	1	76228649	76232197	+	18	59344422	59348276	-	2328	312	294	0.793456
919	1	76229405	76232056	+	25	2167837	2170410	+	1567	235	185	0.788626
920	1	76416117	76416952	+	3	20857170	20858004	-	768	62	9	0.915375
921	1	76416100	76417839	+	23	22457303	22459042	+	1696	36	0	0.979215
922	1	76416100	76417840	+	5	5615813	5617672	-	1265	254	235	0.721209
923	1	76416084	76417802	+	9	45592207	45593930	-	1648	45	7	0.969412
924	1	76416085	76417828	+	3	11769245	11770983	+	1689	32	4	0.97913
925	1	76416117	76417834	+	23	11304314	11306026	-	1604	108	5	0.934188
926	18	2912942	2914664	+	1	76416117	76417839	-	1714	8	0	0.995354
927	1	76416117	76417839	+	22	46918858	46921110	-	1700	21	5	0.984936
928	1	76416117	76417840	+	21	49973694	49975481	-	1565	120	39	0.907773
929	1	76416086	76417841	+	3	41118396	41120163	-	1572	146	53	0.887634
930	1	76416100	76417836	+	7	101402282	101403981	+	1561	122	62	0.894556
931	1	76416100	76417832	+	7	33281863	33283595	+	1698	27	0	0.984348
932	1	76416071	76417840	+	7	39857095	39858849	+	1623	121	35	0.91231
933	1	76416067	76417839	+	7	39109878	39111644	+	1713	51	10	0.965614
934	1	76416067	76417839	+	8	48649662	48651432	+	1726	37	16	0.970208
935	1	76416108	76417848	+	4	89843134	89844905	+	1515	184	35	0.873702
936	9	7691442	7693209	+	1	76416067	76417839	-	1701	62	13	0.95777
937	1	76416067	76417840	+	7	104637280	104639032	-	1583	153	46	0.888328
940	1	76416068	76417840	+	24	35892493	35894277	+	1682	67	29	0.946007
941	1	76416075	76417838	+	12	782727	784487	+	1725	33	7	0.977337
942	1	76416130	76417846	+	10	22048201	22050102	+	1401	231	91	0.813117
943	1	76416098	76417845	+	23	30101379	30103122	+	1719	23	6	0.98341
944	1	76416196	76417839	+	15	20051511	20054122	-	1221	303	134	0.736429
945	1	76416261	76416834	+	19	21138319	21138871	-	472	78	25	0.82087
946	1	76416209	76417857	+	6	54705791	54707655	-	1220	339	126	0.724036
947	1	76734211	76737847	+	4	70077028	70080662	+	1503	2	132	0.918143
948	1	77353577	77354463	+	17	62747267	62748155	+	722	148	34	0.798673
949	1	77353782	77354490	+	14	69312280	69312983	-	558	136	23	0.778243
950	1	77353832	77354594	+	5	103214660	103215447	+	593	157	49	0.742178
951	1	77553147	77569057	+	1	77527698	77543589	-	4123	17	540	0.880983
952	1	77539183	77540244	+	1	77544318	77545404	+	837	103	144	0.77214
953	1	77569057	77573122	+	1	77539546	77543589	+	2720	21	299	0.894737
954	1	77556506	77557622	+	1	77544268	77545397	-	908	68	151	0.805679
955	1	77569057	77569762	+	1	77544670	77545397	+	550	49	92	0.795948
957	1	80196777	80197679	+	16	11248304	11249206	-	848	43	22	0.928806
958	1	80196924	80197679	+	6	32773192	32773950	+	708	42	13	0.927916
959	1	122322420	122323092	+	1	80196977	80197650	+	631	40	3	0.936202
960	1	80350021	80351764	+	4	50046902	50048654	+	1250	39	29	0.948407
961	1	83908583	83910481	+	1	80439427	80441231	-	1147	176	178	0.764157
962	1	80467440	80468074	+	6	84433339	84433979	+	614	6	4	0.983974
963	1	80467429	80468225	+	13	16184390	16185181	+	765	17	4	0.973282
964	1	80758364	80759054	+	5	26923582	26924271	-	671	4	1	0.992604
965	1	81264227	81265082	+	4	30029303	30030204	+	773	62	52	0.871477
966	1	81264246	81264984	+	3	34120175	34120991	-	548	106	92	0.734584
967	1	81264247	81265082	+	11	2422517	2423374	+	744	70	25	0.88677
968	1	81264257	81265082	+	18	65193754	65194605	+	733	73	23	0.884198
969	1	81264231	81265082	+	7	20022192	20023059	-	764	57	38	0.889406
970	1	81264231	81265082	+	6	102152040	102152913	-	760	68	29	0.886814
971	1	81307560	81308568	+	8	41548404	41549400	+	910	76	25	0.900099
972	1	81307673	81308565	+	17	29916603	29917495	-	872	6	7	0.985311
973	1	81959671	81961103	+	16	3949245	3950589	-	905	121	68	0.827239
974	1	81960016	81962014	+	14	63426923	63428929	+	1638	9	12	0.987342
975	1	82003194	82004782	+	21	65825497	65827049	+	950	41	31	0.92955
976	1	86124709	86126137	+	1	82003194	82004634	-	807	34	29	0.927586
977	1	82003194	82004584	+	4	75431094	75432448	-	762	28	34	0.924757
978	1	82003195	82004732	+	2	56925173	56926685	-	885	45	50	0.903061
979	1	82003699	82004782	+	26	11298014	11299052	-	954	56	61	0.890756
980	1	82003549	82004632	+	14	23014845	23015909	-	990	49	29	0.926966
981	1	82029884	82031786	+	12	52762177	52764083	-	1541	44	187	0.869639
982	1	82115728	82116366	+	10	34787284	34787920	+	618	18	2	0.968652
983	1	82505201	82506179	+	19	33920406	33921386	-	801	97	115	0.790721
984	1	82970225	82970838	+	28	21752621	21753234	+	606	7	0	0.988581
985	1	83105188	83106258	+	1	83030309	83031370	+	861	188	33	0.795749
986	1	83089387	83091938	+	1	83030361	83031350	+	851	108	35	0.856137
987	1	83105257	83106239	+	1	83089407	83091946	+	783	149	70	0.781437
988	1	83206209	83206782	+	3	101100483	101101053	-	541	29	3	0.944154
990	1	83206209	83207262	+	3	119738296	119739476	+	896	56	105	0.847682
991	1	83206209	83207262	+	5	56354288	56355308	-	973	45	37	0.922275
992	1	83206209	83207262	+	8	98380894	98381871	+	902	72	82	0.854167
993	1	83206209	83207262	+	19	11196798	11197849	+	994	53	10	0.940397
994	1	83206211	83207262	+	11	94934559	94935607	+	1022	26	3	0.972407
995	1	83206216	83207262	+	13	51583224	51584288	-	918	111	42	0.857143
996	1	83206224	83207262	+	1	138267178	138268217	-	1003	35	1	0.965351
997	1	83206227	83206782	+	10	21174939	21175494	+	527	28	0	0.94955
998	18	7759574	7760188	+	1	83206648	83207262	-	605	9	0	0.985342
999	1	83206428	83207262	+	19	2756865	2757738	-	653	115	110	0.743736
1000	1	83206697	83207262	+	7	21780173	21780735	-	513	44	13	0.9
1001	1	83419529	83420360	+	14	14578988	14579813	+	782	43	6	0.941035
1002	1	83419532	83420366	+	27	26413933	26414759	-	783	43	8	0.938849
1003	1	83419534	83420366	+	5	16722951	16723784	-	768	49	24	0.913199
1004	1	83419534	83420366	+	2	111044047	111044879	-	807	25	0	0.969952
1005	1	83419535	83420366	+	25	28199066	28199869	-	757	46	28	0.910951
1006	1	83419538	83420366	+	11	88509304	88510132	-	788	40	0	0.951691
1007	1	83419536	83420291	+	6	65210346	65211098	+	709	41	7	0.936592
1008	1	83419537	83420391	+	13	23163336	23164165	-	790	36	31	0.92182
1009	1	95820498	95821324	+	1	83419537	83420366	+	802	23	5	0.966265
1010	1	83419537	83420370	+	20	3735452	3736280	+	791	37	5	0.94958
1011	1	83419537	83420365	+	3	24874538	24875361	+	739	76	14	0.891435
1012	1	83419538	83420366	+	5	19288517	19289342	-	790	31	11	0.949519
1013	1	83419540	83420372	+	25	30877848	30878657	+	693	115	25	0.831933
1014	1	83419541	83420309	+	6	44279586	44280342	-	637	114	22	0.824062
1015	1	83419547	83420366	+	4	7005595	7006408	-	756	57	6	0.923077
1016	1	119022527	119023711	+	1	83419558	83420364	+	601	96	109	0.745658
1017	1	83819375	83820600	+	1	83628583	83629758	-	1003	131	82	0.824836
1018	1	83661659	83663779	+	5	65763854	65766288	-	1150	114	222	0.77389
1019	1	83662499	83664206	+	18	59845427	59847150	+	1307	130	191	0.802826
1021	1	83663434	83664132	+	2	41356255	41356968	+	442	61	25	0.837121
1022	1	83668261	83669851	+	6	114706747	114708325	-	1332	159	186	0.794275
1024	1	83667462	83670001	+	23	50033521	50036073	-	2084	240	401	0.764771
1025	18	25414066	25415000	+	1	83668813	83669751	-	821	101	28	0.864211
1026	1	83709829	83711113	+	11	78121141	78122365	+	1069	154	62	0.831907
1028	1	84613389	84614297	+	20	61769335	61771604	-	805	65	53	0.872156
1029	1	84613439	84614455	+	20	18529695	18530718	-	916	83	25	0.894531
1030	1	84613339	84614479	+	9	70043562	70044741	+	1009	91	50	0.877391
1031	1	84613389	84614524	+	1	150879567	150880685	-	951	123	65	0.834943
1032	1	84613419	84614336	+	19	40275424	40276363	-	820	67	52	0.873269
1033	1	84613419	84614457	+	27	39275244	39276288	+	936	82	21	0.900866
1034	1	84613382	84614458	+	12	37430781	37431835	+	912	106	71	0.837466
1035	1	84613382	84614481	+	7	82950866	82951749	-	811	56	232	0.737944
1036	1	84613701	84614524	+	17	29507274	29508077	-	696	75	62	0.835534
1037	1	84613725	84614524	+	2	36904605	36905413	+	695	85	24	0.864428
1040	1	85475478	85476005	+	15	15414205	15414754	+	428	58	62	0.781022
1041	1	85498920	85501631	+	20	35734468	35737368	+	1949	124	500	0.757482
1042	1	86051796	86052693	+	9	87089233	87090129	-	825	12	0	0.985663
1043	1	86124711	86126339	+	2	56925273	56926889	+	1006	55	14	0.935814
1044	1	86124697	86126387	+	4	75431032	75432699	+	1050	57	44	0.91225
1045	1	86124711	86125780	+	14	23014845	23015909	+	999	56	16	0.932773
1046	1	86124711	86125630	+	26	11298164	11299052	+	825	54	42	0.895765
1047	1	86124711	86126386	+	21	65825247	65826899	-	1027	58	36	0.916146
1048	1	86385314	86387300	+	14	41443527	41445529	+	1650	54	119	0.905101
1049	1	86471726	86489136	+	1	86453180	86470613	+	9401	4	586	0.940947
1050	1	87217551	87218985	+	3	71003903	71005340	-	1327	28	1	0.978614
1051	1	87260934	87277058	+	1	87237438	87253533	+	8350	33	989	0.890952
1052	1	87254507	87255606	+	1	87253223	87254322	+	617	0	18	0.971654
1053	1	87255608	87258262	+	9	43461124	43463781	+	2077	27	147	0.922701
1054	1	87724578	87730923	+	1	87648387	87655154	-	4444	21	268	0.938939
1055	1	87780793	87782013	+	10	93412350	93414055	-	1059	122	39	0.868033
1056	1	87780799	87782013	+	9	74304343	74305980	-	1076	73	69	0.883415
1058	1	87799886	87800954	+	13	77185578	77186408	-	614	137	104	0.718129
1059	1	126128514	126129367	+	1	87799886	87800970	+	624	142	113	0.709898
1060	1	87799886	87800971	+	4	75015796	75016647	+	619	154	98	0.710677
1061	1	116501599	116502448	+	1	87799886	87800979	+	617	171	74	0.715777
1062	1	87799886	87800980	+	6	116852151	116853008	-	629	151	99	0.715586
1063	1	87799886	87800980	+	7	17381956	17382808	+	619	157	102	0.705011
1064	1	87799886	87800980	+	20	15529895	15530744	-	613	158	101	0.702982
1065	1	87799886	87800980	+	23	34453703	34454560	+	635	142	105	0.719955
1066	1	87799886	87801002	+	7	65801329	65802207	-	638	161	104	0.706534
1067	1	87799887	87800980	+	6	90120138	90120997	-	618	163	98	0.703072
1070	1	87857894	87858702	+	2	91269976	91270785	+	706	100	5	0.87053
1071	1	87857894	87858702	+	11	21011449	21012255	+	703	100	8	0.866831
1072	1	87857893	87858702	+	17	53261174	53261983	-	700	102	14	0.857843
1073	18	52289264	52290239	+	1	87857894	87858705	+	624	98	96	0.762836
1074	1	87857894	87858702	+	5	75406457	75407267	+	704	103	4	0.868064
1075	1	87857894	87858697	+	6	90749658	90750457	-	688	108	10	0.853598
1076	1	87857893	87858709	+	19	28729520	28730337	-	707	107	5	0.863248
1077	1	87857893	87858613	+	4	14690989	14691702	-	585	124	15	0.808011
1078	1	87857893	87858690	+	5	48853758	48854556	+	689	102	13	0.856965
1079	1	87857893	87858692	+	10	82836104	82836900	-	690	99	17	0.856079
1081	1	87857893	87858702	+	2	35096325	35097416	+	643	95	79	0.787026
1082	1	87857893	87858702	+	3	40914803	40918107	-	643	137	40	0.784146
1083	1	87857893	87858702	+	7	14183790	14184889	+	662	113	37	0.815271
1084	1	87857893	87858703	+	7	101550451	101551891	+	602	113	100	0.73865
1085	1	87857893	87858703	+	8	67121835	67122647	-	698	107	12	0.854345
1086	18	37513858	37515469	+	1	87857893	87858703	+	624	118	75	0.76377
1087	1	87857893	87858704	+	25	19717828	19718638	+	702	104	9	0.86135
1088	1	87857893	87858717	+	8	96407614	96409442	-	652	92	86	0.785542
1089	1	87857893	87858721	+	6	31800730	31801558	-	703	113	17	0.843938
1090	1	87857893	87858724	+	3	80243815	80244639	-	629	127	82	0.750597
1091	1	87857907	87858725	+	19	4619671	4620780	-	642	146	40	0.775362
1092	1	87858014	87858704	+	7	98496639	98501679	-	554	112	27	0.799423
1093	1	88302109	88304657	+	18	63019799	63022336	+	2296	17	49	0.972058
1094	1	88337559	88350297	+	1	88313907	88326725	-	7384	57	968	0.878107
1097	1	88334381	88335172	+	21	19966476	19967278	+	640	123	67	0.771084
1098	1	88334058	88335192	+	21	22607820	22609066	+	887	195	117	0.739783
1099	1	88334032	88335167	+	21	20045524	20046664	-	900	179	117	0.752508
1100	1	88334382	88337458	+	21	27217975	27220315	+	479	114	79	0.712798
1101	1	88334428	88335044	+	21	23340790	23341426	+	481	112	66	0.729894
1102	1	88334417	88334994	+	24	12576964	12577588	-	448	125	55	0.713376
1103	1	88334419	88334992	+	14	18882146	18882747	-	438	118	62	0.708738
1104	1	88334425	88334994	+	10	65491365	65491973	-	441	120	55	0.715909
1105	1	88334430	88334992	+	5	76025942	76026541	+	431	122	55	0.708882
1106	1	88334430	88334994	+	25	88324	88906	-	437	116	40	0.736931
1107	1	88334430	88334995	+	19	35445115	35445717	+	440	116	55	0.720131
1108	1	88334430	88334995	+	24	43641319	43641925	+	427	134	49	0.7
1114	1	88576772	88579631	+	2	121432531	121435399	-	2054	3	216	0.903652
1115	1	88587927	88591271	+	18	63105654	63109018	-	2090	9	283	0.877414
1116	1	88593633	88603400	+	18	63109011	63118788	+	6714	28	194	0.967993
1118	1	88713662	88714524	+	15	15414305	15415171	+	795	32	40	0.916955
1119	1	88713679	88714522	+	7	96484215	96485071	+	739	98	16	0.866354
1120	1	88752874	88754231	+	7	69849670	69851028	+	1285	15	15	0.977186
1121	1	88847678	88849126	+	12	79074278	79075527	-	1031	86	150	0.813733
1122	1	90193593	90195520	+	12	41586009	41587947	+	1422	58	190	0.851497
1124	1	92533023	92533908	+	20	19756545	19757418	+	788	54	38	0.895455
1125	1	92533073	92534122	+	6	105481864	105482908	+	965	46	35	0.922562
1126	1	92661109	92661626	+	2	108165337	108165867	+	445	70	17	0.836466
1127	1	92661109	92661655	+	2	107259017	107259576	-	513	32	15	0.916071
1128	1	92661109	92661658	+	5	41980376	41980939	-	511	38	14	0.907638
1129	1	92661109	92661655	+	29	20705686	20706254	+	464	58	38	0.828571
1130	1	92661111	92661650	+	11	44083760	44084313	+	502	34	20	0.902878
1131	1	92749483	92750338	+	6	66310253	66311109	+	794	16	11	0.967113
1132	1	92749533	92750338	+	21	34797753	34798564	-	727	30	17	0.939276
1133	1	92749533	92750338	+	12	1310138	1310945	-	746	14	9	0.970091
1134	1	92749533	92750338	+	29	300343	301160	-	724	35	18	0.931789
1135	1	92749533	92750338	+	3	16345225	16346043	-	735	25	15	0.948387
1136	1	92749533	92750338	+	6	19141139	19141936	-	748	10	10	0.973958
1137	1	92749533	92750338	+	20	48268644	48269454	+	754	8	7	0.980494
1138	1	92749533	92750338	+	21	67663191	67664002	-	736	24	30	0.931646
1139	1	92749547	92750344	+	7	96861478	96862235	-	629	95	57	0.805378
1140	1	92749524	92750338	+	3	11919646	11920463	+	764	8	5	0.983269
1141	1	92749558	92750338	+	15	81970250	81971035	-	648	83	51	0.828645
1142	1	93683020	93683726	+	4	31570172	31570984	+	630	72	114	0.772059
1143	1	93683054	93683726	+	10	22194336	22195113	+	617	52	111	0.791026
1146	1	95820437	95821249	+	6	65210298	65211098	+	735	61	20	0.900735
1147	1	95820455	95821348	+	3	24874490	24875387	+	767	95	24	0.865688
1148	1	95820462	95821324	+	25	30877808	30878651	+	708	129	31	0.815668
1149	1	95820482	95821324	+	2	111044047	111044894	-	816	25	7	0.962264
1150	1	95820483	95821349	+	13	23163336	23164181	-	800	36	39	0.914286
1151	1	95820485	95821324	+	5	19288517	19289356	-	790	41	16	0.932704
1152	1	95820485	95821324	+	25	28199066	28199883	-	758	55	30	0.89917
1153	1	95820498	95821324	+	20	3735452	3736276	+	786	34	10	0.946988
1154	1	95820498	95821318	+	14	14578996	14579813	+	778	35	11	0.944175
1155	1	95820498	95821324	+	27	26413933	26414754	-	776	43	9	0.937198
1156	1	95820498	95821342	+	5	16722932	16723781	-	758	53	29	0.902381
1157	1	95820499	95821431	+	11	88509216	88510132	-	825	74	20	0.897715
1158	1	95820502	95821267	+	6	44279586	44280342	-	631	116	27	0.815245
1159	1	95820507	95821324	+	4	7005595	7006409	-	756	54	11	0.920828
1160	1	119022536	119023711	+	1	95820528	95821322	+	585	99	114	0.733083
1161	1	95875417	95876706	+	6	57965885	57967174	+	1205	2	8	0.99177
1162	1	96158159	96158756	+	14	36496637	36497236	-	578	9	2	0.981324
1164	1	96158159	96158782	+	15	43147827	43148447	+	595	14	16	0.952
1165	1	96158159	96158783	+	11	63332372	63333004	-	600	7	25	0.949367
1166	1	103137213	103137847	+	1	96158160	96158785	-	552	55	16	0.886035
1167	1	96513683	96514900	+	3	41410023	41411251	+	1054	26	71	0.915725
1168	1	97119319	97119893	+	7	110680055	110680623	+	506	53	17	0.878472
1169	1	97119319	97119893	+	8	113067479	113068047	+	505	54	17	0.876736
1170	1	97119319	97119893	+	15	83957355	83957928	+	510	54	12	0.885417
1175	1	97119321	97120027	+	12	36804363	36805067	+	612	85	16	0.858345
1176	1	97118931	97120311	+	28	512371	513748	+	1071	45	85	0.891757
1177	1	97118940	97120253	+	3	33663811	33665121	+	1025	43	26	0.936929
1178	1	97118941	97120179	+	17	144522	145754	-	1063	101	142	0.813936
1179	1	97118947	97120311	+	28	483783	485144	-	1090	50	5	0.951965
1180	1	97119112	97120179	+	29	356079	357139	-	957	80	53	0.877982
1181	1	97124896	97126190	+	14	82306651	82307945	+	1261	31	4	0.972994
1182	1	97995788	98023178	+	1	97966748	97994242	+	19934	95	1486	0.926516
1183	1	98679798	98680345	+	10	86375322	86375857	+	477	57	14	0.870438
1185	18	8879903	8880802	+	1	99791650	99792558	-	766	99	25	0.860674
1186	1	99791651	99792694	+	8	79111815	79113154	+	898	50	82	0.871845
1188	18	34357131	34357690	+	1	100321443	100322010	-	552	7	8	0.973545
1189	1	100962444	100963313	+	26	20223570	20224438	-	673	168	34	0.769143
1190	1	100962445	100963270	+	5	24748810	24749603	-	621	167	42	0.748193
1191	1	100962447	100963307	+	3	72964453	72965286	+	686	142	37	0.793064
1192	1	100962444	100963312	+	13	64099005	64099853	-	674	169	30	0.77205
1195	1	100962447	100963309	+	9	43781661	43782501	+	640	188	38	0.73903
1196	1	100962447	100963314	+	14	34516580	34517407	-	651	171	50	0.74656
1197	1	100962447	100963314	+	21	4474467	4475614	+	699	133	39	0.802526
1198	1	100962447	100963326	+	5	103710222	103711095	+	721	148	14	0.816535
1200	1	100962448	100963310	+	20	3961503	3962505	-	609	200	57	0.703233
1201	1	100962452	100963311	+	9	43801768	43802598	-	650	162	56	0.748848
1202	1	100962454	100963310	+	19	25291805	25292678	-	614	162	86	0.712297
1203	1	100962412	100963299	+	2	125184012	125184898	+	736	142	17	0.822346
1205	1	101188650	101191545	+	14	69728663	69731611	+	1437	88	274	0.798777
1206	1	102245054	102245671	+	10	92174707	92175327	+	565	52	3	0.91129
1207	1	102245053	102245676	+	7	28335119	28335745	-	557	66	3	0.889776
1208	1	102245053	102245671	+	16	7357047	7357664	-	554	60	7	0.89211
1209	1	102253169	102254661	+	15	82678850	82680377	+	1281	166	61	0.849469
1210	1	102253169	102254661	+	3	45260885	45263606	-	1160	167	178	0.770764
1211	1	102253798	102254661	+	2	122295364	122296248	-	740	99	26	0.855491
1214	1	103137208	103137853	+	15	43147822	43148456	-	552	64	27	0.858476
1215	1	103137215	103137829	+	11	63332372	63332982	+	535	54	18	0.881384
1216	1	103137243	103137829	+	14	36496637	36497222	+	512	51	7	0.898246
1217	1	105067984	105069929	+	17	13155090	13157053	-	1484	15	34	0.968037
1218	1	105068980	105069867	+	10	64761381	64762022	-	472	65	102	0.738654
1219	1	105262495	105263243	+	9	57696611	57697336	-	553	9	25	0.942078
1221	1	105312850	105313719	+	5	56781032	56781876	+	687	48	92	0.830713
1222	1	107538117	107539155	+	1	106188019	106188995	-	793	127	60	0.809184
1223	1	106350614	106352777	+	8	18312519	18314749	+	1333	16	54	0.950107
1224	1	106376727	106379607	+	6	92185154	92188050	-	2398	192	265	0.83993
1225	1	106795842	106796371	+	6	3589390	3589921	-	494	28	2	0.942748
1227	1	107169538	107170562	+	10	71970595	71971636	-	881	103	35	0.864573
1228	1	107169538	107170581	+	20	23240126	23241155	-	915	104	16	0.884058
1229	1	107169538	107170548	+	3	10475394	10476389	+	854	129	22	0.849751
1230	1	107169538	107170190	+	17	27746634	27747289	+	589	52	5	0.911765
1231	1	107169538	107170292	+	17	46284528	46285497	+	697	44	222	0.72378
1232	18	55807179	55808220	+	1	107169538	107170576	-	913	103	16	0.88469
1233	1	107169538	107170580	+	5	41694807	41695794	-	821	157	64	0.787908
1234	1	107169538	107170581	+	5	82269941	82270979	-	953	75	7	0.920773
1235	1	107169538	107170580	+	10	40451116	40452156	-	959	70	5	0.927466
1236	1	107169538	107170596	+	8	54664360	54665423	-	952	95	7	0.903226
1237	1	107169538	107170596	+	14	51288561	51289609	-	862	145	83	0.790826
1238	1	107169538	107170605	+	24	60004668	60005725	-	945	108	9	0.889831
1239	1	107169538	107170610	+	4	68431505	68432579	+	961	100	5	0.901501
1240	1	107169539	107170589	+	4	47033688	47034729	+	925	106	11	0.887716
1241	1	107169553	107170178	+	1	141681617	141682243	-	565	50	2	0.915721
1242	1	107169558	107170550	+	10	80667060	80668011	-	778	158	62	0.779559
1243	1	107169632	107170638	+	10	3911788	3912838	-	826	136	43	0.821891
1244	1	107169661	107170582	+	2	112179806	112180653	+	749	83	85	0.816794
1245	1	107169719	107170587	+	2	126656720	126657655	-	618	113	143	0.707094
1246	1	107169990	107170645	+	10	88739032	88739688	+	573	76	13	0.865559
1247	1	107188813	107189656	+	3	25132945	25133790	+	608	12	95	0.85035
1248	1	108706156	108706868	+	9	56952407	56953118	-	628	47	9	0.918129
1249	1	108803127	108804007	+	8	1398880	1399760	-	840	30	6	0.958904
1250	1	109102126	109103610	+	4	16779774	16781262	+	1304	81	105	0.875168
1251	1	109102126	109103610	+	23	31540662	31542086	-	1240	73	176	0.832774
1252	1	109102127	109103010	+	2	15918600	15919440	-	689	54	98	0.819263
1253	1	109102146	109103610	+	7	87296161	87297634	-	1276	84	112	0.866848
1254	1	109102346	109103256	+	9	93737951	93738854	-	776	46	62	0.877828
1255	1	110570240	110570896	+	13	32299865	32300527	+	574	10	57	0.895476
1256	1	110644309	110645399	+	9	25142852	25143947	+	1040	36	33	0.937782
1257	1	111129279	111130304	+	27	33372846	33373869	-	953	47	20	0.934314
1259	1	112686276	112686789	+	2	12939955	12940466	-	465	43	8	0.901163
1260	1	113104429	113105282	+	14	57494956	57495820	+	709	100	72	0.804767
1261	1	113869216	113870619	+	5	99196122	99197527	+	1061	38	150	0.84948
1262	18	3129359	3130239	+	1	114369728	114370494	-	701	47	76	0.850728
1265	1	115264043	115264650	+	21	5233591	5234198	+	581	25	2	0.955592
1266	1	115436596	115438587	+	7	90081039	90083013	+	1801	23	20	0.976681
1267	1	116064896	116065775	+	7	86650682	86651571	-	701	119	49	0.806674
1268	1	116146089	116146686	+	9	27218569	27219166	+	583	7	0	0.988136
1270	1	116501536	116502438	+	10	42541150	42542265	-	677	195	59	0.727175
1271	1	116501585	116502387	+	23	24744509	24745307	-	624	145	54	0.758202
1272	1	116501572	116502448	+	24	38653336	38654208	-	647	200	54	0.718091
1273	1	116501579	116502453	+	14	65263217	65264082	+	659	184	53	0.735491
1274	1	116501560	116502488	+	3	16423255	16424250	-	677	205	81	0.703011
1275	1	116501567	116502420	+	29	29647350	29648193	+	655	164	58	0.746864
1277	1	116501569	116502424	+	10	38565022	38565866	+	638	175	73	0.72009
1278	1	116501569	116502481	+	4	75015766	75016678	+	695	192	50	0.741729
1279	1	116501575	116502468	+	20	15529876	15530767	-	681	180	54	0.744262
1280	1	116501583	116502448	+	21	46645303	46646159	-	635	192	67	0.710291
1281	1	116501580	116502423	+	13	77185578	77186427	-	681	146	38	0.787283
1282	1	116501578	116502448	+	3	52297514	52298379	+	657	185	51	0.735722
1283	1	116501578	116502448	+	7	17381935	17382807	+	675	175	42	0.756726
1284	1	116501578	116502467	+	23	34453682	34454578	+	708	166	37	0.777168
1285	1	116501579	116502431	+	15	40893717	40894560	+	641	193	27	0.744483
1286	1	126128503	126129366	+	1	116501588	116502438	+	675	155	53	0.764439
1287	1	116501579	116502448	+	6	90120139	90121018	-	688	167	38	0.770437
1288	1	116501579	116502448	+	6	116852152	116853028	-	697	157	37	0.782267
1290	1	116501579	116502451	+	6	42195701	42196564	+	671	166	61	0.747216
1291	1	116501548	116502448	+	7	65801351	65802258	-	706	177	41	0.764069
1292	1	116501598	116502424	+	10	72842022	72842846	+	617	166	57	0.734524
1293	1	116501584	116502448	+	9	89286231	89287105	-	672	178	38	0.756757
1294	1	116501599	116502453	+	6	88437087	88437946	-	650	166	63	0.739477
1295	1	116501673	116502405	+	13	47506707	47507438	+	563	145	47	0.745695
1298	1	116535589	116536910	+	24	61001513	61002646	-	770	218	74	0.725047
1300	1	116535589	116543393	+	16	825688	829793	+	2867	758	431	0.706854
1301	1	116536951	116543474	+	2	2095660	2100438	-	2232	571	265	0.72751
1304	1	117672752	117674015	+	3	11424673	11425938	+	1161	9	5	0.988085
1305	1	117711392	117712694	+	1	146485038	146486346	-	1201	51	23	0.941961
1306	1	117986960	117987641	+	6	106240873	106241554	+	652	29	0	0.957416
1307	1	119056255	119059383	+	1	118648819	118651930	-	2559	127	275	0.864235
1308	1	118895339	118896203	+	5	95311615	95312751	-	685	76	34	0.861635
1309	1	118895289	118896218	+	2	77048626	77049555	+	753	54	114	0.81759
1311	1	118895289	118896203	+	8	74800263	74801176	+	754	48	118	0.819565
1313	1	118986890	118987679	+	6	91871836	91872630	-	740	29	27	0.929648
1314	1	119022527	119023230	+	6	65210368	65211072	+	548	102	58	0.774011
1315	1	119022527	119023710	+	25	30877866	30878648	+	558	125	112	0.701887
1316	1	119022527	119023711	+	5	16722953	16723760	-	584	106	117	0.723668
1317	1	119022527	119023711	+	5	19288519	19289322	-	593	97	120	0.732099
1318	1	119022527	119023707	+	14	14579017	14579813	+	580	107	115	0.723192
1319	1	119022527	119023711	+	20	3735473	3736272	+	593	97	116	0.735732
1320	1	119022527	119023711	+	2	111044049	111044855	-	604	93	109	0.74938
1321	1	119022535	119023711	+	11	88509306	88510104	-	591	98	109	0.740602
1322	1	119022535	119023711	+	27	26413935	26414725	-	584	97	117	0.73183
1323	1	119022536	119023092	+	6	44279752	44280316	-	443	105	16	0.785461
1324	1	119022536	119023738	+	13	23163336	23164135	-	590	106	122	0.721271
1325	1	119022536	119023711	+	25	28199068	28199840	-	579	99	104	0.740409
1326	1	119022536	119023711	+	4	7005597	7006388	-	575	107	115	0.721455
1327	18	56266483	56268415	+	1	119141264	119143428	+	1202	76	124	0.857347
1328	1	120344086	120345812	+	23	31565650	31567379	+	1659	48	22	0.959514
1329	1	122084019	122085642	+	3	43180323	43181940	+	1581	13	2	0.990602
1330	1	122097338	122098734	+	29	5753083	5754470	-	588	98	62	0.786096
1331	1	122097285	122098744	+	29	5491953	5493382	+	606	112	69	0.770013
1332	1	122097337	122098839	+	29	5576702	5578196	+	656	126	54	0.784689
1335	1	122322420	122323092	+	16	11248333	11249006	-	625	44	7	0.924556
1336	1	122322420	122323092	+	6	32773245	32773918	+	623	47	5	0.922963
1338	1	123338192	123339108	+	10	54970118	54971035	-	665	18	1	0.972222
1339	1	123839361	123840832	+	1	123464900	123466365	+	1029	85	86	0.8575
1340	1	126128503	126129367	+	23	34453692	34454550	+	829	24	16	0.95397
1341	1	126128503	126129366	+	14	65263226	65264067	+	679	150	46	0.776
1342	1	126128503	126129367	+	8	57354659	57355519	-	640	200	44	0.723982
1343	1	126128453	126129348	+	29	29647321	29648193	+	722	132	59	0.7908
1344	1	126128503	126129349	+	6	42195710	42196531	+	688	119	53	0.8
1345	1	126128503	126129366	+	6	116852162	116853019	-	821	31	16	0.945853
1346	1	126128503	126129367	+	2	21619637	21620919	+	635	168	96	0.70634
1347	1	126128503	126129367	+	4	75015785	75016646	+	720	130	25	0.822857
1348	1	126128503	126129367	+	24	38653345	38654192	-	670	164	43	0.763968
1349	1	126128503	126129367	+	24	48705650	48706835	+	630	143	95	0.725806
1351	1	126128503	126129378	+	7	17381945	17382810	+	796	67	14	0.90764
1352	1	126128503	126129379	+	3	52297524	52298373	+	704	138	41	0.797282
1353	1	126128503	126129315	+	23	24744509	24745304	-	662	117	41	0.807317
1354	1	126128503	126129351	+	13	77185578	77186419	-	796	41	15	0.934272
1355	1	126128503	126129362	+	8	56180904	56181736	+	627	184	60	0.719862
1356	1	126128503	126129367	+	3	16423306	16424221	-	646	167	75	0.727477
1357	1	126128503	126129367	+	6	90120148	90121009	-	730	119	27	0.833333
1358	1	126128503	126129367	+	10	42541149	42541994	-	670	161	47	0.763098
1359	1	126128503	126129367	+	20	15529905	15530755	-	709	123	42	0.811213
1360	1	126128503	126129369	+	10	38565041	38565879	+	664	149	78	0.74523
1361	1	126128504	126129366	+	24	49383159	49383991	-	653	162	64	0.74289
1363	1	126128505	126129376	+	15	40893727	40894575	+	663	167	59	0.745782
1364	18	33834831	33835729	+	1	126128506	126129361	-	622	191	59	0.713303
1365	1	126128509	126129244	+	7	88172806	88173552	-	553	161	40	0.733422
1366	1	126128510	126129366	+	21	46645313	46646151	-	655	170	44	0.75374
1367	1	126128463	126129378	+	7	65801348	65802258	-	849	56	15	0.922826
1368	1	126128513	126129372	+	10	72842022	72842862	+	651	147	76	0.744851
1370	1	126128494	126129367	+	9	89286240	89287109	-	757	103	22	0.858277
1371	1	126128463	126129367	+	6	88437100	88437996	-	745	129	34	0.820485
1373	1	126128586	126129333	+	13	47506707	47507438	+	616	108	30	0.816976
1376	1	127050096	127050766	+	20	49063654	49064323	+	608	54	8	0.907463
1377	1	127050071	127050769	+	1	136555827	136556525	+	626	70	4	0.894286
1378	1	127050130	127050766	+	4	64143390	64144030	-	601	35	4	0.939063
1379	1	127050095	127050802	+	5	101742237	101742951	-	633	70	15	0.881616
1380	1	127050113	127050763	+	28	1461023	1461676	-	533	78	49	0.807576
1381	1	127715240	127716052	+	4	99481914	99482712	-	723	49	31	0.900374
1382	18	52592090	52594624	+	1	127715240	127717469	+	1651	242	396	0.721276
1383	1	127715240	127717470	+	2	92573898	92576090	-	1990	134	84	0.901268
1384	1	127715246	127715893	+	20	9988450	9989106	+	564	60	32	0.859756
1385	1	127715575	127717451	+	27	42051429	42053272	-	1691	121	59	0.903795
1386	1	128007946	128010476	+	9	6655432	6657951	-	2228	190	121	0.877511
1387	1	128170146	128170742	+	26	10133342	10133938	-	567	28	2	0.949749
1388	1	130080119	130085826	+	1	130055139	130059101	-	2701	276	596	0.755947
1389	1	130074390	130076164	+	23	29727041	29728818	+	1636	38	62	0.942396
1390	18	16234945	16236425	+	1	130074190	130075603	-	1280	64	83	0.896987
1391	1	130074140	130075060	+	16	54818981	54819901	-	875	38	14	0.943905
1392	1	130074340	130075232	+	6	98400905	98401799	-	843	39	15	0.939799
1393	1	130103699	130105781	+	1	130096663	130098476	+	1287	175	172	0.787638
1394	1	130437405	130439373	+	28	28177852	28179819	+	1165	11	17	0.97653
1395	1	130568040	130569347	+	10	44912510	44913799	+	1182	67	40	0.91699
1396	1	130568038	130569346	+	12	2118499	2119728	+	965	213	116	0.74575
1397	1	130568040	130569368	+	19	4149929	4151192	+	1007	232	55	0.778207
1398	1	130568040	130569346	+	8	31970011	31971263	-	1073	138	78	0.832428
1399	1	130821880	130823842	+	20	33907774	33909736	+	1892	1	2	0.998417
1400	1	132026382	132027217	+	17	57184299	57185134	+	770	9	0	0.988447
1401	1	132309787	132311206	+	29	354737	356154	+	1218	90	51	0.896247
1402	1	132309787	132311219	+	17	143171	144604	+	1222	101	19	0.910581
1403	1	132309787	132310641	+	15	83957914	83958769	-	670	56	91	0.820073
1407	1	132309796	132311219	+	12	36805392	36806786	-	1133	137	117	0.816871
1409	1	132341153	132342300	+	3	34647258	34648460	-	856	117	122	0.781735
1410	1	132341155	132342300	+	12	17984037	17985222	+	850	120	76	0.81262
1411	1	132341155	132342310	+	3	54287049	54288237	+	855	118	116	0.785124
1412	18	15948250	15949353	+	1	132341152	132342300	-	776	160	98	0.750484
1413	1	132341153	132342300	+	5	40415593	40416782	+	852	119	113	0.785978
1414	1	132341153	132342296	+	10	26337554	26346901	+	825	132	116	0.768872
1415	1	132341152	132342310	+	11	26130366	26131509	+	785	159	94	0.756262
1416	1	132341153	132342300	+	8	75103419	75104869	-	764	166	137	0.716026
1417	1	132341153	132342300	+	15	19579694	19581269	-	792	159	153	0.717391
1418	1	132341152	132342300	+	13	75791478	75792669	+	857	117	110	0.79059
1419	1	132341152	132342300	+	25	1169919	1171107	+	849	124	95	0.794944
1420	1	132341152	132342300	+	23	10304625	10305813	-	852	121	116	0.782369
1421	1	132341152	132342300	+	3	58984242	58985416	+	831	128	123	0.768022
1422	1	132341152	132342300	+	15	47662094	47663286	-	852	122	111	0.785253
1424	1	132341154	132342300	+	2	60302892	60304079	+	856	116	75	0.817574
1425	1	132341154	132342300	+	2	125247132	125248319	+	805	144	201	0.7
1426	1	132341155	132342298	+	3	54809035	54810219	+	843	126	108	0.78273
1427	1	132341155	132342300	+	3	57198539	57199711	-	828	130	123	0.765957
1428	1	132341155	132342300	+	11	49289677	49290793	+	754	194	127	0.701395
1429	1	132341160	132342189	+	17	39022764	39023813	-	678	161	65	0.75
1430	1	132341197	132342300	+	6	57228289	57229424	+	755	130	89	0.775154
1431	1	132341185	132342300	+	9	39340468	39341621	+	821	116	119	0.777462
1432	1	132429872	132430915	+	12	45980720	45981774	+	716	59	89	0.828704
1433	1	134086657	134088071	+	3	16918115	16920154	+	1119	110	89	0.849014
1434	1	135234868	135236521	+	2	100711655	100713001	-	969	243	169	0.701665
1435	1	135235778	135236369	+	9	61118934	61119514	+	443	113	42	0.740803
1436	1	135235804	135236621	+	5	78166564	78167345	-	631	134	58	0.766707
1437	1	135235852	135236454	+	8	25780464	25781032	-	456	111	26	0.768971
1438	1	135705827	135733635	+	1	135296436	135324013	-	15548	387	1729	0.880208
1439	1	135752174	135752885	+	1	135658941	135659642	+	513	137	68	0.714485
1441	7	11115233	11117284	+	1	135867529	135869472	-	1480	186	240	0.776495
1442	11	21455317	21456287	+	1	135867529	135868489	+	787	143	49	0.803882
1443	5	25244107	25246023	+	1	135867525	135869472	+	1755	29	52	0.955882
1444	1	135998860	136000563	+	28	35225747	35227453	+	1450	106	28	0.915404
1445	4	64142670	64144028	+	1	136555888	136557229	-	1185	131	51	0.866862
1446	1	136555828	136557306	+	20	49063629	49065133	+	1253	193	75	0.8238
1447	1	136555869	136557351	+	28	1460189	1461676	-	1167	238	119	0.765748
1448	5	101741485	101742951	+	1	136555851	136557306	-	1233	182	83	0.823097
1450	15	8111536	8112694	+	1	137310090	137311218	+	935	129	144	0.774007
1451	11	98982096	98983189	+	1	137310148	137311214	+	817	120	193	0.723009
1452	8	15558524	15559477	+	1	137310283	137311215	-	783	113	93	0.791709
1453	13	78819054	78821699	+	1	137866074	137868731	-	2359	226	78	0.885843
1454	1	138015453	138016518	+	9	47500950	47502016	-	809	13	14	0.967703
1455	1	138267202	138268012	+	19	2756889	2757738	+	628	118	106	0.737089
1456	8	98380955	98381847	+	1	138267202	138268099	-	827	62	11	0.918889
1457	13	51583248	51584278	+	1	138267202	138268215	+	887	111	37	0.857005
1458	7	21780197	21780735	+	1	138267202	138267743	+	489	47	7	0.900552
1459	18	7759598	7760190	+	1	138267202	138267794	+	583	9	0	0.984797
1460	3	119738311	119739502	+	1	138267152	138268217	-	898	62	112	0.837687
1461	5	56354312	56355293	+	1	138267202	138268217	+	938	40	40	0.921415
1462	11	94934572	94935583	+	1	138267202	138268217	-	990	21	4	0.975369
1463	1	138267202	138268217	+	19	11196813	11197825	-	954	55	9	0.937132
1465	3	101100483	101101038	+	1	138267658	138268217	+	527	28	4	0.942755
1466	1	138267658	138268214	+	10	21174939	21175494	-	529	26	1	0.951439
1467	1	139308073	139308789	+	28	32180117	32180820	-	656	46	15	0.914923
1468	6	41639561	41640259	+	1	139308073	139308788	+	613	84	19	0.856145
1469	8	10419533	10420270	+	1	139308073	139308817	-	663	70	15	0.886364
1470	1	158271645	158272362	+	1	139308073	139308789	-	685	31	1	0.95537
1471	2	108275207	108275891	+	1	139308076	139308788	+	588	95	30	0.824684
1472	13	3161391	3162288	+	1	139406037	139406890	-	750	49	57	0.876168
1473	2	22207049	22207988	+	1	139406019	139406890	+	691	117	166	0.709446
1474	15	64993447	64994527	+	1	139406020	139406890	+	690	115	80	0.779661
1475	1	139406042	139406890	+	23	29605056	29605860	-	700	54	90	0.829384
1476	11	10237038	10237862	+	1	139406033	139406890	+	665	104	86	0.777778
1478	1	139406037	139406890	+	20	5780784	5781639	-	836	8	4	0.985849
1479	2	20861889	20862758	+	1	139406042	139406890	+	766	57	55	0.872437
1480	16	54830104	54830780	+	1	139406043	139406715	+	657	7	4	0.983533
1481	1	139406050	139406890	+	21	22710032	22710863	-	754	63	29	0.891253
1482	5	100952390	100953208	+	1	139406078	139406890	-	639	137	51	0.772672
1483	2	67969570	67970233	+	1	139406208	139406890	-	559	76	44	0.82327
1484	17	11935537	11937313	+	1	140796908	140798936	+	849	46	48	0.900318
1485	1	140935504	140952659	+	1	140916126	140933466	+	7559	54	585	0.922054
1486	1	157769269	157770730	+	1	141564826	141566281	-	1015	139	182	0.759731
1487	17	46300357	46301935	+	1	141564733	141566284	+	1151	140	117	0.817472
1488	3	10475409	10476025	+	1	141681618	141682243	-	539	66	13	0.872168
1489	10	80667420	80668061	+	1	141681617	141682288	+	545	81	50	0.806213
1490	2	112179806	112180329	+	1	141681617	141682135	-	464	44	5	0.904483
1491	1	141681617	141682164	+	10	3912303	3912838	+	466	51	20	0.867784
1492	1	141681617	141682243	+	20	23240519	23241140	+	564	48	4	0.915584
1493	4	47033652	47034325	+	1	141681617	141682293	-	612	47	12	0.912072
1494	4	68431470	68432147	+	1	141681617	141682293	-	631	31	9	0.940387
1495	5	41695212	41695828	+	1	141681618	141682292	+	521	89	60	0.777612
1496	5	82270343	82271014	+	1	141681617	141682293	+	628	30	12	0.937313
1497	8	54664781	54665458	+	1	141681617	141682293	+	622	41	6	0.929746
1498	10	40451517	40452191	+	1	141681617	141682293	+	636	24	10	0.949254
1499	10	71970991	71971671	+	1	141681617	141682293	+	622	40	7	0.929746
1500	14	51288992	51289644	+	1	141681617	141682293	+	560	79	40	0.824742
1501	17	27746599	27747277	+	1	141681617	141682293	-	628	31	15	0.931751
1502	17	46284493	46285384	+	1	141681617	141682293	-	636	24	227	0.717024
1503	18	55807575	55808255	+	1	141681617	141682293	+	610	44	16	0.910448
1504	1	141681617	141682293	+	24	60005091	60005760	+	609	51	15	0.902222
1506	1	144576854	144580698	+	1	141869846	141873485	+	2429	282	399	0.781029
1507	1	144596426	144597286	+	1	141870147	141871198	-	606	113	89	0.75
1508	1	144578629	144580944	+	1	141871598	141873725	+	1481	213	151	0.80271
1509	5	68473529	68474945	+	1	143099811	143101230	-	1123	27	38	0.945286
1510	8	30919355	30920132	+	1	143810220	143810999	+	599	118	66	0.765006
1511	1	143845347	143848442	+	1	143817880	143822045	+	2215	251	295	0.802246
1512	1	144471773	144482471	+	1	144521989	144529260	+	1379	129	417	0.716364
1513	1	144488534	144499323	+	1	144518260	144529260	+	3365	247	781	0.765991
1514	1	144596426	144597407	+	1	144577172	144578238	-	678	121	154	0.711438
1515	14	70377650	70378966	+	1	144687132	144688446	-	1090	130	80	0.838462
1516	15	43647187	43648447	+	1	144687154	144688446	-	1164	44	46	0.92823
1517	1	146685247	146694532	+	1	146262892	146268805	+	2802	274	645	0.753023
1518	1	146438341	146446214	+	1	146262896	146268805	+	3015	253	377	0.82716
1519	1	146734442	146735503	+	1	146267770	146268805	+	734	75	138	0.775079
1520	1	146685194	146695062	+	1	146438275	146446745	+	3507	259	375	0.846897
1521	1	146733786	146736033	+	1	146444520	146446745	+	1659	133	169	0.845997
1522	7	64060157	64060930	+	1	146560323	146561094	-	747	14	8	0.971391
1523	1	146691520	146714727	+	1	146732493	146756347	+	7235	152	575	0.908691
1524	9	3302963	3303544	+	1	146760602	146761156	-	473	72	26	0.828371
1525	1	146760602	146761583	+	9	16676800	16677813	-	847	113	74	0.819149
1527	8	3109593	3110604	+	1	146760602	146761583	+	833	105	116	0.790323
1528	1	146760603	146761572	+	23	26673366	26674575	+	665	123	150	0.708955
1530	1	146760711	146761285	+	23	26752631	26753254	-	486	72	65	0.780096
1532	1	147612925	147613844	+	25	2100907	2101820	-	871	16	10	0.971014
1533	1	148358952	148368537	+	1	148346635	148358759	+	5855	234	271	0.920597
1534	1	148404038	148406460	+	1	148352908	148355997	+	1591	265	413	0.70119
1535	1	148406530	148407325	+	1	148353054	148353826	+	589	168	33	0.74557
1536	1	148403519	148406460	+	1	148362504	148365775	+	2043	248	511	0.729122
1537	1	148406530	148407325	+	1	148363169	148363942	+	593	165	32	0.750633
1538	1	148406493	148409052	+	1	148371213	148379669	+	1724	115	58	0.908803
1539	1	148404184	148404762	+	1	148371250	148371835	+	445	117	39	0.740433
1540	1	148406530	148407117	+	1	148404184	148404762	+	449	115	37	0.747088
1541	1	151187336	151189305	+	1	150492933	150494902	-	1917	45	14	0.970142
1542	17	29507206	29508077	+	1	150879505	150880368	+	734	82	87	0.812846
1543	1	150879505	150880685	+	9	70043612	70044860	-	1019	124	65	0.843543
1544	2	36904605	36905465	+	1	150879515	150880341	-	722	87	52	0.83856
1545	1	150879515	150880705	+	27	39275194	39276396	-	1016	134	59	0.840364
1546	1	150879520	150880685	+	20	18529577	18530768	+	1006	130	60	0.841137
1547	12	37430781	37431833	+	1	150879633	150880692	-	856	136	96	0.786765
1548	1	150879749	150880655	+	19	40275420	40276363	+	772	97	73	0.819533
1549	1	150879792	150880685	+	20	61769335	61771604	+	758	86	82	0.818575
1550	2	85936657	85937236	+	1	151148499	151149298	+	418	104	71	0.70489
1551	1	151903321	151903892	+	1	151677083	151677654	+	544	27	0	0.952715
1552	12	38469408	38470287	+	1	151967256	151968139	-	725	139	34	0.80735
1553	16	7002560	7004268	+	1	151967255	151968957	-	1422	228	110	0.807955
1556	16	7106282	7108122	+	1	151967255	151969090	+	1506	250	163	0.784784
1560	16	28977420	28979343	+	1	153640794	153642049	+	872	115	231	0.715928
1561	1	154715075	154716043	+	29	32890204	32891172	+	960	8	0	0.991736
1562	9	3902432	3906838	+	1	156731361	156735804	+	3583	171	451	0.852081
1564	18	14796214	14798732	+	1	157533753	157536294	+	1696	303	188	0.775492
1565	7	42987149	42989620	+	1	157533703	157536294	-	1731	348	288	0.731305
1566	1	157534655	157537111	+	21	29213206	29219251	+	1770	374	245	0.740896
1568	1	157534905	157536870	+	21	29217034	29219013	+	1527	287	271	0.732374
1570	18	14801459	14804074	+	1	157537660	157541621	+	1309	205	108	0.807028
1571	5	120074159	120076206	+	1	157539380	157541621	-	967	128	82	0.82158
1572	8	112976400	113004432	+	1	157539380	157563036	+	13466	1237	1699	0.820997
1573	1	157541385	157543738	+	21	29223946	29226391	+	1350	276	190	0.743392
1575	1	157542962	157548934	+	22	60705483	60710935	+	3900	342	518	0.819328
1577	1	157544077	157558249	+	21	29226604	29252845	+	6632	1114	1254	0.736889
1579	1	157547420	157548957	+	22	60709420	60710955	+	1396	114	38	0.901809
1580	5	120070577	120074171	+	1	157558619	157561232	-	1866	307	220	0.779774
1581	18	14804066	14806361	+	1	157558623	157561259	+	1786	289	232	0.774166
1582	1	157558850	157560571	+	21	29254441	29255840	+	1147	194	118	0.786155
1583	2	136126582	136128492	+	1	157559060	157560982	+	1204	318	148	0.720958
1585	11	83002119	83005891	+	1	157569798	157573559	-	1685	8	177	0.90107
1586	1	157617416	157620433	+	1	157614236	157617273	-	2020	5	34	0.981059
1587	11	82827469	82836632	+	1	157621011	157630160	-	7278	21	201	0.9704
1588	15	84006991	84013120	+	1	157630418	157636539	-	4478	21	481	0.899197
1590	1	157630376	157721096	+	27	45477124	45567896	-	28414	63	1464	0.949
1592	13	43384728	43403037	+	1	157721225	157737464	+	4588	934	727	0.734197
1593	13	43733522	43734071	+	1	157721226	157721779	-	408	129	28	0.722124
1594	13	43363100	43364478	+	1	157721226	157722722	+	1085	201	156	0.752427
1595	13	43435036	43448867	+	1	157721226	157735064	+	3547	2	11	0.996348
1596	13	43491074	43511620	+	1	157721226	157737661	+	4393	920	706	0.729855
1597	13	43462636	43490725	+	1	157721226	157745157	+	4815	1016	733	0.733547
1598	13	43787328	43787975	+	1	157721228	157721905	+	498	128	51	0.735598
1599	13	43514851	43530859	+	1	157721267	157736264	+	3744	765	780	0.707884
1600	1	157762516	157763135	+	1	157721536	157722134	+	455	122	49	0.726837
1601	13	43587215	43587828	+	1	157721540	157722134	+	451	113	58	0.72508
1602	13	43768342	43776022	+	1	157728445	157732929	+	463	124	35	0.744373
1603	13	43554598	43560120	+	1	157732406	157737581	+	3721	715	631	0.73436
1604	13	43422099	43434457	+	1	157732356	157745007	+	3855	701	708	0.732333
1605	13	43594536	43609561	+	1	157732407	157737480	+	3584	712	635	0.72683
1606	13	43619844	43624037	+	1	157733114	157737077	+	2844	538	514	0.729979
1607	13	43741309	43744383	+	1	157733064	157735745	-	2102	502	229	0.74197
1608	13	43719010	43719858	+	1	157733474	157734303	+	667	144	48	0.776484
1609	13	43777040	43778976	+	1	157733866	157735747	+	1453	351	174	0.73458
1610	13	43377723	43384424	+	1	157734233	157745205	+	2826	566	308	0.763784
1611	13	43707007	43708353	+	1	157735808	157737079	+	804	227	99	0.711504
1612	13	43537806	43542166	+	1	157736817	157745007	+	796	181	122	0.724295
1613	13	43816769	43821145	+	1	157736812	157745603	+	1170	288	167	0.72
1614	13	43537799	43542331	+	1	157736813	157745185	+	922	224	138	0.718069
1615	13	43559607	43583979	+	1	157737067	157756707	+	4377	524	1231	0.713796
1616	13	43406850	43408672	+	1	157745146	157746900	+	1224	247	248	0.712042
1617	13	43587255	43606907	+	1	157745915	157756707	+	3528	429	871	0.730737
1618	13	43643021	43648755	+	1	157748202	157753630	+	511	122	66	0.731044
1619	13	43377725	43379284	+	1	157755129	157756707	+	1240	245	96	0.784314
1620	13	43609894	43616445	+	1	157762320	157768344	+	1634	277	357	0.720459
1621	13	43435346	43435942	+	1	157762516	157763135	+	455	122	47	0.729167
1622	1	157784217	157786085	+	1	157762668	157764559	+	832	126	56	0.820513
1623	1	157768786	157769785	+	26	15345703	15346691	+	708	150	92	0.745263
1624	17	46300457	46302708	+	1	157768486	157770723	-	1567	207	324	0.746902
1626	13	43612216	43618662	+	1	157784217	157791468	+	1096	188	253	0.713077
1627	13	43322798	43336664	+	1	157781728	157795508	-	6387	56	674	0.897429
1628	13	43340361	43351616	+	1	157784705	157795510	-	3443	250	454	0.830239
1629	13	43284450	43295783	+	1	157784705	157795511	+	3542	252	406	0.843333
1630	13	43449162	43459125	+	1	157785603	157795511	+	3543	37	278	0.918351
1631	13	43741309	43744333	+	1	157791996	157795144	-	1968	496	329	0.704619
1632	13	43718992	43719808	+	1	157792347	157793594	+	601	141	80	0.731144
1633	4	7116089	7129538	+	1	157796111	157810002	+	6487	92	1386	0.814438
1634	2	7939772	7947493	+	1	157810872	157818590	+	3153	0	74	0.977068
1635	2	7956287	7965434	+	1	157818572	157827747	-	4342	22	166	0.958499
1636	2	7947679	7956261	+	1	157936100	157944719	-	5574	65	512	0.906194
1637	2	7965426	7975129	+	1	157944922	157954620	+	9216	6	376	0.9602
1638	1	157954645	158094205	+	23	30194736	30334275	+	56965	190	3369	0.941197
1639	4	1336360	1354487	+	1	158094210	158112312	+	5044	115	439	0.901036
1640	2	121322088	121336349	+	1	158209594	158223867	+	10332	6	138	0.986254
1641	2	108275207	108275891	+	1	158271646	158272359	-	601	83	29	0.842917
1642	1	158271645	158272362	+	28	32180117	32180820	+	669	34	14	0.933054
1643	6	41639561	41640259	+	1	158271646	158272362	-	626	72	18	0.874302
1644	8	10419533	10420271	+	1	158271617	158272363	+	672	63	14	0.897196
1645	12	62693511	62694699	+	1	158303569	158304765	-	896	54	13	0.930426
1646	3	119590320	119598735	+	1	158380245	158388674	-	2955	109	539	0.82015
1647	3	119596779	119604688	+	1	158388934	158396855	+	3951	30	296	0.923778
1648	6	112218213	112223160	+	1	158529108	158534068	-	2100	7	65	0.966851
1649	8	206613	211331	+	2	251451	255432	+	1882	215	381	0.759483
1650	2	251451	264437	+	26	494982	517727	+	4059	509	1107	0.715242
1651	9	267161	270401	+	2	251508	255436	+	1770	189	529	0.711415
1652	15	78600166	78615311	+	2	251421	265729	+	5405	578	1195	0.752995
1653	2	251523	254880	+	28	363893	367251	-	2424	189	299	0.832418
1654	15	78614094	78617214	+	2	264541	267373	+	1806	281	278	0.763636
1655	15	78616530	78619545	+	2	266688	268959	+	1856	258	190	0.805556
1656	15	78618459	78620208	+	2	267905	269872	+	1311	164	236	0.766219
1657	2	274247	275580	+	26	532689	533833	+	615	89	96	0.76875
1658	15	78620957	78622434	+	2	274247	275898	+	883	119	135	0.776605
1659	15	78621883	78627442	+	2	275351	280212	+	1778	240	270	0.777098
1660	2	275822	283171	+	26	533616	541144	+	1956	324	347	0.744576
1661	15	78647105	78662755	+	2	291191	306308	+	4879	599	1064	0.745796
1662	17	94333	102941	+	2	299577	308408	+	4911	314	779	0.817955
1663	5	86538604	86540734	+	2	442980	447498	+	1951	73	85	0.925083
1664	14	37394483	37396093	+	2	443462	444726	-	1049	66	146	0.831879
1665	16	5535326	5537205	+	2	443462	445267	-	1449	119	179	0.829422
1666	8	62264229	62266114	+	2	443462	445345	+	1782	13	27	0.978046
1667	18	11070347	11072483	+	2	443462	445345	-	1614	69	191	0.861259
1668	2	443462	445395	+	27	19002325	19004260	+	1813	28	91	0.938406
1669	2	443465	445395	+	7	69575627	69578942	-	1596	221	152	0.810564
1670	7	31146484	31148024	+	2	443859	445395	-	1465	33	41	0.951917
1671	2	443911	445345	+	19	38414500	38415936	+	1393	9	27	0.974808
1672	14	64972620	64974533	+	2	443679	445390	+	1361	172	251	0.762892
1673	3	19693576	19694595	+	2	681068	682094	+	808	110	112	0.784466
1674	2	1291239	1294319	+	9	39134516	39137732	+	1755	229	237	0.790185
1675	2	1314145	1315578	+	20	30367747	30369176	-	1231	41	10	0.960218
1676	5	25781142	25781854	+	2	1387848	1389695	+	558	79	58	0.802878
1677	2	1387865	1389747	+	26	14034476	14035174	-	532	117	91	0.718919
1679	2	1422099	1424924	+	2	1408576	1411432	-	1797	249	240	0.786089
1680	14	18946517	18947251	+	2	1410319	1411020	+	461	69	88	0.745955
1681	14	18946517	18947251	+	2	1422498	1423209	-	521	80	69	0.777612
1682	14	18970820	18973226	+	2	1447092	1449546	-	1739	225	322	0.760717
1683	2	1966991	1969797	+	27	34323736	34326805	-	2427	214	131	0.875541
1684	8	11194650	11197451	+	2	1966993	1969796	-	2686	36	7	0.984243
1685	2	3388158	3390008	+	2	2085714	2086573	+	688	99	63	0.809412
1686	16	818027	820086	+	2	2085714	2087797	-	1722	308	35	0.833898
1688	9	4620014	4622854	+	2	2085714	2088006	-	1935	223	116	0.850923
1690	11	45805094	45807303	+	2	2086943	2088956	+	1461	462	117	0.716176
1691	2	3388816	3391182	+	2	2087418	2088720	+	1120	168	18	0.85758
1693	16	826856	829794	+	2	2095740	2100438	-	2360	307	254	0.807942
1695	9	4629560	4631432	+	2	2098834	2100438	-	1159	112	353	0.71367
1696	2	2099855	2100438	+	28	35369087	35369665	+	441	127	25	0.743676
1697	2	2390459	2391335	+	22	16913553	16914464	+	746	97	56	0.829811
1699	3	72964452	72966361	+	2	3186833	3188574	-	711	97	152	0.740625
1700	5	103710221	103711093	+	2	3186878	3188574	-	696	84	98	0.792711
1701	2	3186879	3188573	+	20	3961489	3962506	+	597	171	76	0.707346
1702	14	34516572	34517406	+	2	3186881	3188572	+	615	127	131	0.704467
1703	2	3186889	3188574	+	21	4474466	4475614	-	690	85	62	0.824373
1705	2	3186892	3188568	+	9	43801768	43802598	+	606	118	139	0.702202
1706	13	64099006	64099851	+	2	3186892	3188574	+	633	122	107	0.734339
1708	2	3186892	3188573	+	26	20223572	20224437	+	626	122	119	0.72203
1709	2	125184012	125184898	+	2	3186904	3188608	-	698	91	102	0.783389
1711	5	24748788	24749602	+	2	3186908	3188574	+	623	109	106	0.743437
1712	9	3303158	3303781	+	2	3384976	3386145	-	490	98	28	0.795455
1713	8	3109159	3109944	+	2	3384776	3386151	+	660	99	66	0.8
1714	2	3385028	3386145	+	23	26673188	26673736	+	453	85	20	0.811828
1715	2	3385040	3386151	+	9	16677431	16677985	-	451	86	22	0.806798
1717	8	54722323	54722929	+	2	3386214	3386820	+	548	58	0	0.90429
1718	3	90809753	90812073	+	2	3386214	3388530	+	1954	314	53	0.841879
1720	2	3386217	3387416	+	24	43655977	43657137	-	845	266	68	0.716709
1721	16	819356	822025	+	2	3386218	3388865	-	2282	316	25	0.869996
1722	9	4621757	4624755	+	2	3386218	3389969	-	2186	386	176	0.795488
1723	2	3387529	3388819	+	24	43654591	43655875	-	961	269	96	0.724736
1725	11	45805631	45807085	+	2	3389920	3391182	+	924	264	71	0.733916
1726	9	4620014	4620536	+	2	3389919	3390451	-	433	89	10	0.81391
1728	8	59453508	59454202	+	2	4530107	4530801	-	688	6	0	0.991354
1729	16	821951	823334	+	2	4797589	4799228	-	1052	144	119	0.8
1730	9	4624681	4626067	+	2	4797589	4799228	-	1033	159	130	0.781392
1731	2	4797589	4799227	+	10	5037685	5039060	+	1047	141	125	0.797411
1733	8	54721070	54722401	+	2	4797623	4799228	+	1017	132	121	0.800787
1734	3	90809146	90809831	+	2	4798553	4799228	+	547	61	9	0.886548
1735	3	107135427	107136975	+	2	5081234	5082782	-	1467	32	14	0.969597
1736	2	5081908	5083887	+	23	28047821	28050582	+	1658	173	134	0.843766
1737	8	30949123	30950049	+	2	5082721	5083649	+	722	203	4	0.77718
1738	13	65179283	65180794	+	2	5322795	5324564	+	1108	295	162	0.707987
1739	10	92413206	92413821	+	2	5322795	5323402	+	476	118	34	0.757962
1740	2	5322845	5323517	+	19	1762232	1762957	-	500	109	77	0.728863
1741	2	5323701	5324580	+	23	3812132	3812772	+	496	109	55	0.751515
1742	6	30226651	30227164	+	2	5324058	5324564	+	412	81	33	0.78327
1743	12	48311479	48313559	+	2	5330496	5332535	+	1527	109	142	0.85883
1744	11	15386343	15387242	+	2	5402908	5403839	-	783	75	78	0.836538
1745	15	8673964	8674901	+	2	5402908	5403839	-	885	37	17	0.942492
1746	15	45713018	45713896	+	2	5402908	5403789	+	750	119	21	0.842697
1747	2	5402908	5403839	+	26	24084072	24085000	-	787	84	66	0.839915
1748	2	5402905	5403839	+	24	12773743	12774682	+	898	34	9	0.954304
1749	3	110447365	110448327	+	2	5402878	5403839	-	912	40	19	0.939238
1750	2	5934745	5935505	+	21	17352070	17352827	-	659	90	19	0.858073
1751	2	6165927	6166936	+	7	82914453	82915415	+	890	31	50	0.916581
1752	12	68957451	68958103	+	2	6166472	6167128	+	593	49	17	0.899848
1753	4	113010030	113011808	+	2	6669758	6671791	+	1613	102	305	0.798515
1754	2	8833524	8834718	+	23	10771190	10772380	+	1130	27	20	0.960068
1755	3	44294953	44295769	+	2	9838371	9839187	-	796	6	0	0.992519
1756	2	9838370	9839185	+	20	60845237	60846049	-	780	24	5	0.964153
1759	2	11205984	11209611	+	19	251054	254661	+	2119	242	448	0.754361
1760	13	59916972	59917905	+	2	11206098	11207039	-	774	108	73	0.810471
1761	2	11612202	11614106	+	2	11206016	11207935	+	1193	148	110	0.822192
1763	13	59910425	59912742	+	2	11207625	11209663	-	1257	198	215	0.752695
1764	2	11328758	11329443	+	21	55092008	55092768	-	480	98	26	0.794702
1765	17	62195435	62196052	+	2	11328841	11329462	+	502	94	28	0.804487
1766	8	77124924	77125527	+	2	11328854	11329460	-	493	91	23	0.812191
1767	2	11328904	11329460	+	22	59245974	59246528	+	455	81	20	0.818345
1768	2	11328845	11329461	+	21	27882464	27883083	+	507	85	33	0.8112
1769	16	66395478	66396103	+	2	11328845	11329460	+	500	88	46	0.788644
1770	18	43181259	43181819	+	2	11328841	11329434	-	447	98	45	0.757627
1771	16	73396941	73397537	+	2	11328841	11329444	+	446	111	41	0.745819
1772	2	11328841	11329504	+	19	52134213	52134888	-	506	125	40	0.754098
1773	2	11328841	11329458	+	22	1326684	1327298	-	503	90	27	0.81129
1774	3	59136154	59136770	+	2	11328841	11329460	+	501	94	27	0.805466
1775	13	56359689	56360302	+	2	11328841	11329460	+	491	102	28	0.79066
1776	2	11328841	11329460	+	19	52275302	52275897	-	456	116	52	0.730769
1777	2	11328841	11329460	+	22	7767019	7767635	+	504	91	27	0.810289
1778	2	11328841	11329463	+	18	65127282	65127900	+	502	96	26	0.804487
1779	2	11328841	11329464	+	29	26225452	26226080	+	480	118	37	0.755906
1780	13	63099875	63100546	+	2	11328891	11329728	+	529	117	55	0.754636
1781	7	61913321	61913908	+	2	11328845	11329445	-	454	120	21	0.763025
1782	13	45797546	45798155	+	2	11328854	11329465	+	506	84	22	0.826797
1783	2	11328854	11329454	+	19	41281245	41281855	-	502	77	34	0.818923
1784	13	66103499	66104111	+	2	11328845	11329462	-	493	99	27	0.796446
1786	2	11328845	11329683	+	29	24765679	24766350	-	492	152	53	0.705882
1787	5	65536382	65536988	+	2	11328845	11329450	-	492	89	31	0.803922
1788	3	80373136	80373766	+	2	11328845	11329455	-	482	88	43	0.786297
1789	7	64389613	64390219	+	2	11328845	11329455	-	502	82	30	0.81759
1790	15	28572999	28573608	+	2	11328845	11329459	-	471	116	31	0.762136
1791	3	25023346	25023985	+	2	11328845	11329460	+	469	113	72	0.717125
1792	11	31113278	31114006	+	2	11328845	11329460	+	495	82	40	0.802269
1793	17	7064397	7065004	+	2	11328845	11329462	-	482	104	34	0.777419
1794	5	97557636	97558246	+	2	11328845	11329462	-	493	101	21	0.801626
1795	2	11328854	11329460	+	21	45342221	45342826	-	495	90	23	0.814145
1796	2	11328854	11329671	+	9	48470604	48471284	-	546	107	30	0.799414
1797	2	11344045	11351833	+	26	23402450	23406138	-	3283	113	139	0.928713
1798	2	11344046	11344710	+	22	2086021	2086647	-	513	94	64	0.764531
1799	18	51965995	51967014	+	2	11496222	11497007	+	745	11	285	0.715658
1800	13	59916505	59917887	+	2	11612302	11613685	-	1084	142	247	0.735913
1803	3	101854981	101855635	+	2	12939965	12940634	+	584	52	29	0.878195
1804	5	108110890	108112524	+	2	13622857	13624381	+	1204	111	136	0.829773
1805	2	13793222	13794261	+	26	36959016	36960054	-	775	11	7	0.977301
1806	2	15047115	15047926	+	2	14992527	14993339	-	692	98	43	0.830732
1807	4	16779755	16780780	+	2	15918497	15919460	-	826	43	106	0.847179
1808	2	15918497	15919410	+	7	87296643	87297554	+	776	43	34	0.90973
1809	2	15918594	15919458	+	23	31541256	31542103	+	726	43	20	0.920152
1810	2	15918554	15919282	+	9	93738151	93738854	+	582	41	31	0.889908
1811	6	57228320	57228902	+	2	15918818	15919398	-	416	160	10	0.709898
1812	2	16522638	16546499	+	2	16497045	16522535	+	4132	15	132	0.965646
1813	3	19508958	19509846	+	2	17206489	17207389	-	802	58	30	0.901124
1814	2	17376562	17377460	+	19	35986411	35987309	-	885	13	0	0.985523
1815	15	5541966	5542741	+	2	18112335	18113112	+	715	53	16	0.91199
1816	14	57843488	57844898	+	2	18355990	18357356	-	1169	141	92	0.833809
1817	2	19322674	19324194	+	2	19256453	19257985	+	1229	217	138	0.775884
1818	2	19324880	19328182	+	2	19258656	19261910	+	2719	427	219	0.808024
1819	2	56607594	56608245	+	2	19341274	19341922	-	619	18	18	0.945038
1820	2	19608057	19608992	+	10	5577770	5578702	+	857	54	18	0.922497
1821	14	18897597	18898590	+	2	19608057	19609049	-	888	70	33	0.896065
1822	9	456696	458062	+	2	19608057	19609421	-	1251	84	34	0.913806
1823	2	19608057	19610220	+	24	48211818	48214307	-	1811	280	149	0.808482
1824	2	19608819	19609382	+	23	29709023	29709604	-	453	108	22	0.777015
1825	9	452805	453353	+	2	19609700	19610221	-	485	36	27	0.885036
1826	2	19657182	19658301	+	7	87295337	87296455	+	1041	25	63	0.922055
1827	18	25414069	25416408	+	2	20305556	20307887	-	1957	203	350	0.779681
1828	6	114706750	114707681	+	2	20307056	20307987	-	791	128	24	0.838812
1830	2	20307063	20308137	+	23	50033524	50034623	-	908	135	45	0.834559
1831	13	3161259	3162296	+	2	20861874	20862892	-	825	104	86	0.812808
1832	15	64993478	64994676	+	2	20861884	20862921	+	766	163	117	0.732314
1833	16	54830104	54830780	+	2	20861890	20862593	+	614	46	43	0.8734
1834	2	20861889	20862869	+	23	29604946	29605860	-	767	86	134	0.777102
1835	2	20861889	20862879	+	20	5780664	5781634	-	863	79	60	0.861277
1837	2	20861900	20862921	+	21	22709870	22710861	-	861	119	44	0.84082
1838	2	22207157	22208147	+	2	20861906	20862921	+	739	143	169	0.70314
1839	2	67969342	67970233	+	2	20862065	20862918	-	644	140	80	0.74537
1840	8	62188556	62190153	+	2	21024044	21025644	-	1318	102	88	0.874005
1841	3	102855179	102856691	+	2	21024019	21025551	+	1251	121	76	0.86395
1842	2	21024044	21025609	+	22	22132389	22133959	-	1287	138	59	0.867251
1843	16	38560458	38561432	+	2	21024044	21024845	-	587	78	124	0.74398
1845	2	21024044	21025538	+	22	37859455	37860861	+	1205	101	101	0.856432
1846	2	21024057	21025605	+	24	21815583	21817125	+	1314	132	51	0.877756
1847	16	10453886	10454413	+	2	21025007	21025529	-	377	144	7	0.714015
1848	2	21082206	21083574	+	24	21876450	21877822	+	1234	16	32	0.962559
1849	3	58465025	58465905	+	2	21082212	21083097	-	786	19	58	0.910776
1850	6	42195701	42196565	+	2	21619628	21620932	+	640	185	74	0.711902
1852	2	21619628	21620933	+	23	34453683	34454564	+	660	171	80	0.724479
1853	7	17381936	17382808	+	2	21619628	21620929	+	645	177	85	0.711136
1854	6	116852147	116853028	+	2	21619628	21620933	-	661	170	80	0.725576
1855	4	75015776	75016647	+	2	21619628	21620920	+	637	181	83	0.706992
1856	2	21619628	21620900	+	29	29647362	29648183	+	615	173	73	0.714286
1857	6	90120134	90121018	+	2	21619628	21620933	-	644	189	79	0.70614
1858	13	77185591	77186427	+	2	21619629	21620900	-	631	165	71	0.727797
1859	2	21619644	21620932	+	21	46645299	46646151	-	630	181	74	0.711864
1860	2	21619597	21620932	+	7	65801347	65802258	-	670	186	90	0.708245
1861	2	21619638	21620930	+	9	89286229	89287101	-	649	169	84	0.719512
1862	8	53681868	53682604	+	2	22108312	22109050	+	629	71	53	0.835325
1863	16	54830103	54830784	+	2	22207144	22207820	+	536	88	102	0.738292
1864	2	22207144	22208249	+	20	5780532	5781630	-	789	143	142	0.734637
1865	2	22499999	22500793	+	18	60708253	60709045	-	645	119	41	0.801242
1866	2	22499998	22500822	+	18	60352226	60353064	-	646	156	41	0.766311
1867	18	57197390	57198246	+	2	22499998	22500825	-	680	119	45	0.805687
1868	18	57329311	57330167	+	2	22499998	22500825	-	672	125	48	0.795266
1869	2	22499998	22500822	+	18	60160178	60161011	+	619	108	100	0.748489
1870	2	22499998	22500822	+	18	60205122	60206030	-	598	113	127	0.713604
1871	2	22499998	22500822	+	18	60234971	60235879	-	612	115	111	0.73031
1872	2	22499998	22500835	+	18	60461447	60466371	-	611	158	81	0.718824
1873	2	22499998	22500937	+	18	60256393	60257325	-	908	6	8	0.984816
1874	2	22499998	22500837	+	18	60318099	60318942	-	656	155	43	0.76815
1875	18	57257378	57258226	+	2	22499998	22500835	+	703	114	34	0.826087
1876	18	57338837	57339685	+	2	22499998	22500835	-	702	115	34	0.824912
1877	2	22499998	22500839	+	18	60564627	60565702	-	611	127	115	0.716295
1878	2	22499998	22500844	+	18	60566482	60567339	-	669	153	42	0.774306
1879	2	22499998	22500819	+	18	60149880	60150714	+	616	110	100	0.745763
1880	2	22499998	22500846	+	18	60424773	60425591	-	630	154	81	0.728324
1881	2	22499998	22500903	+	18	60447359	60450291	-	689	184	71	0.729873
1882	2	22500004	22500552	+	18	60681688	60682238	-	418	110	25	0.755877
1883	2	22500004	22500830	+	18	60650141	60652903	-	621	177	45	0.736655
1884	2	22500004	22500835	+	18	60385207	60386052	-	644	168	35	0.760331
1885	2	22500004	22500844	+	18	60297773	60298630	-	655	166	38	0.762515
1886	2	22500004	22500844	+	18	60485805	60486648	-	649	167	34	0.763529
1887	2	22500004	22500843	+	18	60628879	60629728	-	656	163	33	0.769953
1888	2	22500004	22500879	+	18	60541334	60542219	-	680	171	41	0.762332
1889	2	22499995	22500841	+	18	60708200	60709049	-	695	126	36	0.810968
1890	2	23238858	23239591	+	20	69109645	69110351	-	567	31	108	0.803116
1891	2	23294110	23295594	+	26	31074962	31076469	+	1291	127	46	0.881831
1892	6	72197299	72199318	+	2	24157385	24159401	+	1524	319	256	0.72606
1893	6	72333443	72335498	+	2	24157399	24159404	+	1675	222	135	0.824311
1894	2	118343766	118344475	+	2	24158696	24159400	+	555	118	48	0.769764
1895	15	7239887	7240795	+	2	24865170	24866110	-	803	102	38	0.851538
1898	5	98569503	98571556	+	2	25526959	25529007	+	1387	19	36	0.961859
1899	15	68588420	68588973	+	2	25626824	25627441	+	516	37	64	0.836305
1900	3	78406149	78408232	+	2	26826399	26828420	-	1755	113	76	0.902778
1901	2	28859666	28860424	+	26	27354061	27354818	+	626	4	8	0.981191
1902	2	31182219	31183605	+	2	30086636	30087995	+	1076	195	22	0.832173
1903	2	30882956	30884292	+	2	30086676	30087995	-	1056	181	19	0.840764
1904	2	30317607	30318922	+	2	30086682	30087995	+	991	215	71	0.776038
1905	2	31182205	31183704	+	2	30317535	30319025	+	1145	244	47	0.797354
1906	2	30882802	30884301	+	2	30317592	30319076	-	1178	213	56	0.814098
1907	3	4525865	4526526	+	2	30625649	30626311	+	659	2	1	0.995468
1908	6	97750900	97751975	+	2	30625649	30626725	+	1073	2	1	0.997212
1909	2	30722015	30722851	+	20	31676064	31676913	+	690	132	41	0.799537
1910	16	66021387	66022235	+	2	30722013	30722851	-	664	161	36	0.771196
1911	8	65712563	65713443	+	2	30721999	30722851	+	701	147	36	0.792986
1912	2	30722051	30722851	+	9	41851680	41852486	-	668	124	22	0.820639
1913	11	49855243	49856133	+	2	30722008	30722878	+	689	174	34	0.768116
1916	13	52850802	52851655	+	2	30722012	30722841	+	632	157	67	0.738318
1917	16	35921491	35922289	+	2	30722051	30722842	-	646	138	21	0.802484
1918	4	21088003	21088851	+	2	30722014	30722851	+	679	142	43	0.78588
1919	10	91761078	91761940	+	2	30722012	30722851	-	645	137	70	0.757042
1920	11	93930413	93931308	+	2	30722012	30722890	-	665	140	86	0.746352
1921	2	30722051	30722818	+	21	54718433	54719196	+	615	135	30	0.788462
1922	2	30722051	30722851	+	23	10550101	10550914	-	676	122	17	0.829448
1923	7	22284744	22285552	+	2	30722052	30722851	-	668	126	19	0.821648
1925	2	31182257	31183927	+	2	30882608	30884309	-	1338	223	58	0.826436
1926	10	95172034	95175547	+	2	33117661	33120093	+	1644	199	276	0.775838
1927	2	36027811	36029015	+	2	33810002	33811191	+	1117	69	21	0.925435
1928	17	62793482	62794421	+	2	33810002	33810944	-	853	71	33	0.891327
1929	6	94140856	94142031	+	2	33810002	33811172	+	1058	94	41	0.88684
1930	2	33810002	33811175	+	20	11815523	11816702	-	1059	96	42	0.884712
1931	4	105601075	105602285	+	2	33810002	33811200	+	1032	143	50	0.842449
1933	10	58719432	58720086	+	2	33810517	33811174	+	584	55	33	0.869048
1934	11	5928107	5928776	+	2	33810526	33811175	+	574	74	22	0.856716
1935	6	57258980	57259534	+	2	33810637	33811175	+	487	46	26	0.871199
1936	8	67679250	67680799	+	2	34068177	34069984	+	1274	53	168	0.852174
1939	2	35096335	35097416	+	7	101550461	101551890	+	622	81	39	0.838275
1940	2	91269988	91270786	+	2	35096338	35097417	+	703	27	72	0.876559
1941	2	35096335	35097416	+	25	19717838	19718636	+	676	53	76	0.839752
1942	7	14183750	14184890	+	2	35096285	35097417	+	691	80	64	0.827545
1943	4	14690989	14691691	+	2	35096335	35097328	-	526	107	84	0.733612
1944	2	35096335	35097421	+	19	4619683	4620785	-	609	122	70	0.7603
1945	18	37513868	37515465	+	2	35096335	35097413	+	598	105	62	0.781699
1946	3	40914803	40918097	+	2	35096335	35097416	-	611	118	59	0.775381
1947	8	96407631	96409482	+	2	35096285	35097416	-	708	62	19	0.897338
1949	2	35096335	35097416	+	7	98496641	98501878	-	591	96	100	0.750953
1950	3	80243828	80244625	+	2	35096336	35097426	-	621	102	96	0.758242
1951	5	48853719	48854556	+	2	35096286	35097404	+	722	39	88	0.850412
1952	6	90749661	90750447	+	2	35096336	35097405	-	683	35	74	0.862374
1953	8	67121836	67122686	+	2	35096286	35097416	-	722	55	81	0.841492
1954	18	52289274	52290236	+	2	35096336	35097416	+	658	53	29	0.889189
1955	2	35096336	35097416	+	19	28729527	28730326	-	692	38	74	0.860697
1956	6	31800746	31801547	+	2	35096336	35097417	-	688	37	80	0.854658
1957	11	21011459	21012256	+	2	35096336	35097417	+	700	28	77	0.869565
1958	17	53261173	53262022	+	2	35096286	35097417	-	736	41	81	0.857809
1959	5	75406467	75407268	+	2	35096336	35097417	+	703	29	73	0.873292
1960	10	82836102	82836889	+	2	35096336	35097413	-	684	35	81	0.855
1961	6	94140854	94142419	+	2	36027809	36029049	+	1127	96	35	0.895866
1962	17	62793482	62794423	+	2	36027809	36028758	-	886	47	24	0.92581
1963	4	105601073	105602268	+	2	36027809	36028997	+	1038	134	31	0.862843
1964	2	36027809	36029027	+	20	11815503	11816704	-	1109	83	35	0.90383
1965	10	58719434	58720085	+	2	36028327	36028995	+	596	49	29	0.884273
1967	11	5928109	5928777	+	2	36028336	36028998	+	593	68	8	0.886398
1968	6	57258980	57259541	+	2	36028445	36029004	+	509	45	12	0.899293
1969	15	18085405	18086731	+	2	36635438	36636601	-	850	188	139	0.722175
1970	12	37431130	37431836	+	2	36904605	36905350	+	615	74	57	0.824397
1971	2	36904605	36905604	+	20	18529450	18530428	-	871	92	35	0.872745
1972	2	36904605	36905520	+	9	70043954	70044905	+	802	79	42	0.868906
1973	2	36904605	36905227	+	19	40275424	40276053	-	548	49	34	0.868463
1974	2	36904605	36905533	+	27	39275553	39276469	+	799	93	44	0.853632
1975	17	29505938	29508050	+	2	36904605	36906006	-	943	110	71	0.838968
1976	2	37823554	37827444	+	23	27815410	27819167	-	2913	103	244	0.893558
1978	2	39369662	39370390	+	9	74353999	74354717	+	674	44	10	0.925824
1979	5	94699350	94700232	+	2	39369393	39370284	+	834	43	19	0.930804
1980	12	49810746	49811642	+	2	39369493	39370390	+	847	49	1	0.944259
1981	14	39636097	39637062	+	2	39369443	39370418	+	902	60	16	0.92229
1983	7	30423752	30425080	+	2	39369443	39370776	+	1249	68	27	0.929315
1984	6	86985362	86986403	+	2	39460347	39461530	-	924	103	155	0.781726
1985	4	31804461	31805364	+	2	39461671	39462576	+	861	24	23	0.948238
1986	12	70502021	70502727	+	2	41356255	41356968	+	448	63	23	0.838951
1987	2	41356255	41356968	+	18	59846372	59847073	+	434	62	51	0.793419
1989	2	122701652	122702736	+	2	42021938	42023008	-	975	94	16	0.898618
1990	3	66977635	66978769	+	2	42166024	42167134	-	957	86	74	0.856759
1991	10	28027278	28027929	+	2	43363377	43364019	+	556	28	64	0.858025
1992	10	28141952	28142608	+	2	43363346	43364008	+	542	102	30	0.804154
1993	10	28027922	28028623	+	2	43364011	43364711	-	537	24	74	0.845669
1994	18	23935370	23936297	+	2	43416072	43417013	-	844	66	10	0.917391
1995	12	87082066	87083035	+	2	43459930	43460900	-	947	8	5	0.986458
1996	2	44547471	44559372	+	2	44559421	44571251	+	7392	33	224	0.966401
1997	13	38669955	38670948	+	2	44820329	44821330	+	840	81	94	0.827586
2000	2	44820328	44821330	+	7	102103447	102104428	+	739	164	119	0.723092
2001	8	94963213	94964202	+	2	44820329	44821328	-	790	127	96	0.779862
2002	7	44591744	44592787	+	2	44820329	44821380	+	869	97	104	0.81215
2003	8	75860470	75861458	+	2	44820330	44821330	+	833	86	92	0.823937
2005	2	44820375	44821380	+	21	20127045	20128046	-	841	83	100	0.821289
2006	8	94940221	94941157	+	2	44820387	44821330	-	741	114	104	0.77268
2007	11	92685420	92686086	+	2	45057691	45058358	+	640	6	1	0.989181
2008	17	52081939	52083462	+	2	46313592	46315135	-	1289	99	103	0.86452
2009	2	47173532	47178014	+	2	46882957	46890798	-	3265	457	345	0.802803
2010	2	47169468	47170580	+	2	46896830	46898003	-	943	138	116	0.787803
2011	2	47163138	47167643	+	2	46900500	46904268	-	2230	279	506	0.739635
2012	2	47151985	47157931	+	2	46915046	46919418	-	2372	365	451	0.74404
2013	2	47141659	47152385	+	2	46919020	46931277	-	2345	303	573	0.728035
2014	2	49910738	49912026	+	7	77002550	77003860	+	1054	196	98	0.781899
2015	5	26134523	26135314	+	2	50461717	50462525	+	668	94	48	0.824691
2016	14	37898771	37899732	+	2	51407635	51408617	+	936	8	31	0.96
2017	5	16651551	16652097	+	2	52274067	52274610	+	533	10	3	0.97619
2018	2	54978822	54980107	+	7	85920746	85922045	-	1157	91	56	0.88727
2019	2	54978822	54980107	+	9	44851009	44852302	-	1256	29	8	0.971384
2020	2	54978822	54979831	+	22	14883998	14885007	+	1000	9	0	0.99108
2021	4	56849773	56851059	+	2	54978822	54980113	+	1256	30	5	0.972889
2022	2	54978822	54980113	+	10	14589398	14590688	-	1271	19	1	0.984508
2023	2	54978829	54980113	+	24	8553216	8554500	+	1271	13	0	0.989875
2024	15	22361931	22363286	+	2	54978789	54980139	+	1194	136	45	0.868364
2025	10	82220751	82222185	+	2	54978829	54982605	+	1351	57	66	0.916554
2026	18	35832495	35833795	+	2	54978793	54980091	+	1244	47	16	0.951798
2027	2	54978842	54980129	+	27	4656034	4657320	-	1243	37	13	0.96133
2029	2	54978818	54980113	+	28	26319755	26321043	-	1195	82	29	0.915008
2030	11	49921662	49922815	+	2	54978979	54980133	+	1142	11	1	0.989601
2031	6	26177743	26178385	+	2	56097881	56098523	+	615	13	3	0.974643
2032	2	56925174	56926189	+	26	11298065	11299052	+	909	61	62	0.880814
2033	14	23014845	23015909	+	2	56925273	56926339	+	1000	59	12	0.933707
2034	2	56925173	56926989	+	21	65825194	65826999	-	1153	74	64	0.893106
2035	4	75431046	75432701	+	2	56925273	56926939	+	1044	58	36	0.917399
2036	2	56986006	56987708	+	19	50100270	50102009	-	1281	166	93	0.831818
2037	2	57412279	57413799	+	2	57387312	57388913	-	1077	86	222	0.777617
2038	2	57546146	57547484	+	26	714676	716037	+	1197	98	26	0.906132
2039	2	70944253	70945452	+	2	57546149	57547374	-	1000	136	111	0.801925
2040	8	28154162	28155166	+	2	57546531	57547514	-	841	73	55	0.867905
2041	4	80912637	80913598	+	2	58319380	58320431	+	901	41	8	0.948421
2042	2	58319566	58321230	+	21	46056787	46058395	-	1583	11	7	0.988757
2043	10	86328452	86329705	+	2	58893406	58894659	+	1053	20	8	0.974098
2044	17	72257011	72257812	+	2	58893406	58894207	-	779	13	18	0.961728
2045	2	58906946	58908463	+	25	22015	23452	-	1395	40	84	0.918367
2046	7	2536213	2538122	+	2	58907055	58908463	+	1246	120	87	0.857536
2048	13	47421363	47422473	+	2	58907371	58908480	-	1073	34	5	0.964928
2049	3	110219220	110219822	+	2	59021963	59022576	+	524	71	25	0.845161
2050	14	19576604	19577248	+	2	59021972	59022625	-	565	66	35	0.848348
2051	2	59021813	59022574	+	24	58094938	58096267	-	656	56	50	0.860892
2052	2	59022013	59022626	+	24	45617656	45618252	-	505	71	50	0.806709
2054	14	39728294	39729094	+	2	59021819	59022626	-	691	58	66	0.847853
2055	2	59021819	59022626	+	28	25241945	25242747	-	736	56	25	0.900857
2056	5	98330235	98331075	+	2	59021788	59022625	-	763	66	19	0.899764
2057	14	82167756	82168608	+	2	59021793	59022626	+	752	72	37	0.873403
2058	2	59022001	59022626	+	21	23422187	23422828	+	568	51	28	0.877898
2059	15	53535728	53536298	+	2	59022059	59022626	-	479	83	13	0.833043
2060	14	218926	220963	+	2	59186891	59188651	+	1467	222	368	0.713175
2061	2	59186924	59188651	+	21	14278166	14279856	-	1475	104	140	0.858057
2062	4	20756681	20758376	+	2	59186965	59188651	+	1534	75	64	0.916916
2063	3	22337338	22338378	+	2	59187175	59188218	+	935	42	46	0.913978
2064	2	59187175	59188651	+	27	4285801	4288095	+	1343	56	335	0.77451
2065	11	72792301	72794507	+	2	59187268	59188653	-	1266	46	279	0.795726
2067	3	58984211	58985825	+	2	60302875	60304478	+	1333	78	99	0.882781
2068	15	47661923	47663322	+	2	60302853	60304246	-	1185	54	37	0.928683
2069	10	26337556	26347391	+	2	60302893	60304280	+	1020	58	173	0.815348
2070	8	102392394	102394361	+	2	60302865	60304478	+	1116	184	173	0.757637
2071	3	57198100	57199726	+	2	60302878	60304478	-	1311	86	74	0.89123
2072	13	75791468	75793070	+	2	60302878	60304478	+	1390	43	34	0.947512
2073	2	60302891	60304267	+	25	1169920	1171298	+	1164	44	48	0.926752
2074	2	89673732	89675244	+	2	60302891	60304241	-	1081	100	188	0.789627
2075	5	40415596	40416954	+	2	60302891	60304248	+	1168	34	35	0.94422
2077	2	125247132	125248512	+	2	60302892	60304272	+	1089	103	122	0.828767
2078	8	75103020	75104868	+	2	60302892	60304454	-	1178	151	137	0.803547
2079	15	19579293	19581268	+	2	60302892	60304478	-	1266	125	86	0.857143
2080	11	49289677	49290801	+	2	60302893	60304087	+	862	136	112	0.776577
2081	3	54809035	54810383	+	2	60302893	60304236	+	1147	37	39	0.937858
2082	3	54287049	54288397	+	2	60302893	60304241	+	1157	33	41	0.939886
2083	5	82945824	82947387	+	2	60302893	60304247	-	956	164	105	0.780408
2084	11	26130369	26131901	+	2	60302893	60304478	+	1259	98	67	0.884129
2085	12	17984037	17985622	+	2	60302893	60304478	+	1381	36	1	0.973907
2086	13	51647102	51648673	+	2	60302893	60304478	+	1178	181	133	0.789544
2087	18	15947862	15949350	+	2	60302893	60304478	-	1208	138	85	0.844165
2088	2	60302893	60304478	+	23	10304228	10305810	-	1380	35	43	0.946502
2089	5	39046383	39048764	+	2	60302893	60304478	+	1255	151	149	0.807074
2091	13	47752193	47753469	+	2	60302894	60304238	+	970	154	211	0.726592
2092	8	38726357	38728421	+	2	60302894	60304248	+	985	124	202	0.751335
2093	17	39022764	39023813	+	2	60302898	60303970	-	777	100	60	0.829242
2094	3	34646859	34648439	+	2	60302898	60304478	-	1380	33	33	0.954357
2095	10	28706285	28710615	+	2	60302913	60304409	-	1093	199	206	0.72964
2096	5	85190552	85192319	+	2	60302918	60304477	-	1147	142	156	0.793772
2097	6	57228290	57229571	+	2	60302942	60304227	+	986	78	68	0.871025
2098	2	60302923	60304478	+	9	39340468	39342016	+	1325	53	50	0.927871
2099	4	16779881	16780634	+	2	60302972	60303719	+	508	185	30	0.702628
2100	2	60303231	60304174	+	18	60713576	60714514	+	662	126	108	0.738839
2101	2	60303830	60304478	+	26	14034435	14035044	+	513	80	40	0.810427
2102	5	25781300	25781854	+	2	60303925	60304478	-	522	7	0	0.986767
2103	10	38426152	38427516	+	2	61069553	61070899	+	1275	56	34	0.934066
2104	11	14153576	14154620	+	2	61992266	61993342	+	809	196	95	0.735455
2105	2	125016548	125017595	+	2	61992281	61993342	+	801	204	76	0.740981
2106	2	62069190	62069878	+	2	62053516	62054203	-	672	12	7	0.972504
2107	10	40031320	40032093	+	2	62295111	62295870	-	607	10	46	0.915535
2108	17	28414394	28415201	+	2	65568745	65569552	-	697	24	10	0.953488
2109	4	15320084	15320913	+	2	65768347	65769566	+	683	105	50	0.815036
2110	2	66238191	66241116	+	27	37746839	37748956	+	1659	219	146	0.819664
2111	7	726888	727818	+	2	67700868	67701808	-	527	106	61	0.759366
2113	2	67812759	67815480	+	24	43850862	43853554	+	2492	95	70	0.9379
2114	2	67812767	67814025	+	10	22610466	22611720	+	1118	130	16	0.884494
2115	6	1479054	1479851	+	2	67812776	67813576	-	688	106	9	0.856787
2116	10	86555093	86555911	+	2	67813499	67814132	-	488	103	48	0.763693
2117	16	63468040	63469801	+	2	67813700	67815480	-	1651	46	11	0.966628
2118	6	1477200	1479045	+	2	67813974	67815480	-	1259	142	67	0.857629
2119	2	67814290	67815479	+	9	48639071	48641710	+	850	173	170	0.71249
2121	13	3161127	3162114	+	2	67969301	67970233	+	660	134	95	0.742407
2122	2	67969304	67970233	+	20	5780519	5781466	+	711	111	62	0.804299
2123	2	67969313	67970233	+	21	22709802	22710702	+	672	120	148	0.714894
2124	5	100952132	100953015	+	2	67969314	67970183	+	592	161	91	0.701422
2125	2	67969414	67970233	+	23	29604898	29605691	+	634	93	89	0.776961
2127	2	68636233	68637280	+	29	26195603	26196546	-	811	121	126	0.766541
2128	5	103343194	103344016	+	2	68636469	68637279	-	704	100	24	0.850242
2130	2	69812363	69813242	+	26	23828229	23829108	-	713	11	101	0.864242
2131	18	46687685	46688280	+	2	69815142	69815737	+	588	7	0	0.988235
2132	3	83881987	83882611	+	2	69822353	69822985	+	472	97	69	0.739812
2133	2	69822353	69822985	+	19	35724966	35725929	-	451	100	80	0.714739
2134	2	69822353	69822985	+	20	37690263	37690898	+	430	90	80	0.716667
2135	2	69822353	69822985	+	9	49914013	49914642	-	486	93	54	0.767773
2136	2	69822353	69822985	+	21	56754506	56755139	+	493	88	54	0.776378
2137	8	49875786	49876409	+	2	69822353	69822985	+	492	79	64	0.774803
2138	11	93991116	93991747	+	2	69822353	69822985	-	488	92	54	0.769716
2139	2	69822353	69822985	+	26	29434532	29435146	-	479	83	73	0.754331
2141	6	100610340	100610956	+	2	69822368	69822985	+	480	85	54	0.775444
2142	8	14765302	14765883	+	2	69822390	69822985	-	432	88	79	0.721202
2143	14	66198662	66199268	+	2	69822363	69822985	+	443	115	43	0.737105
2144	2	69935206	69936561	+	2	69916596	69917952	-	1079	47	7	0.952339
2145	8	28154302	28155166	+	2	70944251	70945084	+	706	63	96	0.816185
2146	2	70944251	70945452	+	26	714679	715927	-	1062	96	91	0.85028
2147	2	71053883	71054862	+	26	24646931	24648028	-	909	45	28	0.925662
2148	2	71689922	71691466	+	22	51114173	51115763	+	1432	79	60	0.911521
2149	2	71689938	71691466	+	23	31949106	31950956	+	1385	88	81	0.891248
2150	18	44966614	44968136	+	2	71689961	71691449	+	1379	101	43	0.90545
2151	4	95480597	95482278	+	2	71764518	71766208	-	1368	270	87	0.793043
2152	12	15564478	15565242	+	2	71765460	71766210	+	596	128	66	0.75443
2153	12	56341802	56343271	+	2	72173987	72175447	+	1164	245	63	0.790761
2154	3	11773082	11774073	+	2	73678500	73679442	+	718	72	110	0.797778
2155	3	11749872	11750942	+	2	73678500	73679592	+	818	137	141	0.74635
2156	5	34992566	34993589	+	2	74769178	74770151	-	834	114	100	0.795802
2157	7	39785314	39786218	+	2	74769244	74770154	-	765	126	32	0.828819
2158	3	42767973	42769865	+	2	75354869	75356759	-	1844	39	2	0.978249
2160	7	23074822	23075763	+	2	75747964	75749165	-	703	135	158	0.705823
2161	7	23073265	23075279	+	2	75748708	75750800	-	1634	292	170	0.77958
2163	8	19895046	19896506	+	2	77047195	77048674	+	1285	128	45	0.881344
2166	5	95311615	95314188	+	2	77047239	77049541	-	1986	160	126	0.87412
2167	8	74799846	74801176	+	2	77048236	77049541	+	1231	47	37	0.936122
2168	18	29309903	29311165	+	2	77262343	77263590	-	1056	153	63	0.830189
2169	14	40844545	40845799	+	2	77262348	77263590	-	1105	109	54	0.871451
2170	11	59966241	59967502	+	2	77262365	77263590	+	1026	163	94	0.799688
2171	3	66123662	66124869	+	2	77262377	77263590	+	1025	147	62	0.830632
2172	2	77262420	77263590	+	10	19079093	19080278	+	1046	99	51	0.874582
2173	10	83272581	83274329	+	2	77578488	77580239	+	1192	15	3	0.985124
2176	2	78216687	78218714	+	24	7019090	7021058	-	1593	222	162	0.805766
2177	3	28887419	28888043	+	2	83839371	83840011	+	497	111	48	0.757622
2178	3	17350447	17351107	+	2	83839370	83840017	-	570	72	23	0.857143
2179	7	38553668	38554328	+	2	83839370	83840017	+	567	75	23	0.852632
2180	13	19933634	19934294	+	2	83839370	83840017	+	568	74	23	0.854135
2181	16	28532685	28533345	+	2	83839370	83840017	+	570	72	23	0.857143
2182	2	83839370	83840019	+	9	42813825	42814424	-	483	91	93	0.724138
2183	8	97056009	97057375	+	2	84017685	84019049	-	1321	13	8	0.984352
2184	15	16858822	16859772	+	2	85412539	85413492	-	935	14	5	0.980084
2185	2	85557122	85558379	+	24	62255	63509	-	1030	5	15	0.980952
2186	8	16008890	16010193	+	2	85928218	85929340	-	819	121	166	0.740506
2187	10	98111625	98112643	+	2	85928218	85929304	+	764	118	192	0.711359
2188	5	112812568	112813072	+	2	85936710	85937214	+	452	50	4	0.893281
2190	4	13670007	13670515	+	2	85936718	85937243	+	414	91	23	0.784091
2191	5	101292578	101294102	+	2	85937818	85939350	-	1187	7	50	0.95418
2193	8	386329	387409	+	2	86023264	86024352	+	923	74	70	0.865042
2194	7	59490957	59491585	+	2	86035476	86036104	-	577	2	0	0.996546
2195	2	86035476	86037195	+	22	13635253	13636479	+	1167	3	467	0.712889
2196	2	86044312	86045471	+	22	13637273	13638432	+	1149	10	0	0.991372
2197	17	48237961	48240149	+	2	86088260	86090573	+	2135	12	117	0.943021
2198	2	91472501	91473730	+	2	87504014	87505251	+	1018	93	109	0.834426
2199	5	85230157	85230790	+	2	87504595	87505214	+	542	51	22	0.881301
2200	2	87627535	87628142	+	20	59196468	59197074	-	568	8	0	0.986111
2201	15	11367184	11368774	+	2	88708560	88710157	-	1553	29	23	0.967601
2202	15	47661928	47663307	+	2	89673732	89675268	+	1119	117	160	0.801576
2203	5	40415584	40416947	+	2	89673732	89675260	-	1111	114	159	0.802746
2204	8	75103232	75104867	+	2	89673732	89675242	+	991	159	238	0.713977
2205	3	58984240	58985577	+	2	89673732	89675247	-	1079	130	165	0.785298
2206	2	89673732	89675206	+	9	39340473	39341785	-	1065	115	151	0.80015
2207	3	34647096	34648439	+	2	89673732	89675237	+	1104	103	155	0.810573
2208	8	38726357	38728414	+	2	89673732	89675241	-	1003	192	172	0.733723
2209	15	19579531	19581267	+	2	89673732	89675242	+	1029	183	156	0.752193
2210	3	57198340	57199712	+	2	89673732	89675243	+	1049	134	183	0.767936
2211	11	26130365	26131666	+	2	89673732	89675246	-	1001	127	242	0.730657
2212	5	39046378	39048525	+	2	89673732	89675247	-	1076	220	86	0.778582
2213	2	89673732	89675252	+	23	10304463	10305822	+	1122	105	152	0.813633
2215	12	17984028	17985385	+	2	89673732	89675251	-	1076	111	189	0.781977
2216	10	26337552	26347354	+	2	89673732	89675246	-	969	115	276	0.7125
2218	13	75791453	75792831	+	2	89673732	89675271	-	1122	118	158	0.802575
2219	2	125247118	125248484	+	2	89673732	89675259	-	1064	185	160	0.755145
2220	3	54287048	54288397	+	2	89673732	89675243	-	1106	105	157	0.80848
2221	13	47752187	47753469	+	2	89673735	89675247	-	1021	228	129	0.740929
2222	3	54809034	54810383	+	2	89673737	89675243	-	1105	103	149	0.814296
2223	10	28709332	28710610	+	2	89673746	89675217	+	1028	223	88	0.767737
2224	6	57228262	57229571	+	2	89673746	89675214	-	947	118	258	0.715797
2225	2	89673706	89675246	+	25	1169918	1171298	-	1116	110	172	0.798283
2227	4	37325761	37326906	+	2	90085072	90086184	+	770	243	79	0.705128
2228	4	8666656	8668299	+	2	90571435	90573060	+	1323	272	78	0.790795
2229	2	90571945	90573065	+	19	44329135	44330256	+	916	204	1	0.817128
2230	6	109027477	109029105	+	2	90738596	90739417	+	659	82	45	0.838422
2231	2	90738596	90739419	+	9	54199852	54200662	+	695	46	47	0.88198
2232	2	90738596	90739419	+	26	2062653	2063478	-	676	72	30	0.868895
2233	10	88715100	88715907	+	2	90738597	90739419	-	606	119	50	0.781935
2234	10	36644168	36645020	+	2	90738567	90739419	+	775	20	0	0.974843
2235	2	122637358	122638187	+	2	90741486	90742315	+	747	38	6	0.944374
2236	15	48353989	48355091	+	2	91204500	91205602	+	1038	59	10	0.937669
2237	4	14690654	14691927	+	2	91269829	91270809	-	718	177	103	0.719439
2238	17	53261170	53261986	+	2	91269972	91270789	-	793	23	1	0.970624
2239	3	80243837	80244642	+	2	91269966	91270785	-	639	102	81	0.777372
2240	2	91269968	91270815	+	19	28729495	28730344	-	815	31	4	0.958824
2241	10	82836103	82836910	+	2	91269965	91270776	-	779	28	4	0.960543
2242	5	75406446	75407268	+	2	91269965	91270786	+	812	9	1	0.987835
2243	11	21011438	21012264	+	2	91269965	91270794	+	814	11	5	0.980723
2245	2	91269947	91270785	+	25	19717800	19718636	+	768	51	8	0.928658
2246	6	90749659	90750468	+	2	91269965	91270776	-	787	22	2	0.970407
2247	7	14183777	14184890	+	2	91269966	91270786	+	716	71	38	0.867879
2248	6	31800717	31801565	+	2	91269968	91270814	-	801	38	9	0.944575
2249	18	52289256	52290269	+	2	91269968	91270816	+	707	58	85	0.831765
2250	2	91269971	91270867	+	7	98496552	98501896	-	686	139	91	0.748908
2252	2	91269977	91270803	+	19	4619670	4620797	-	675	128	36	0.804529
2253	18	37513856	37515474	+	2	91269977	91270789	+	640	107	74	0.779537
2254	2	91269984	91270895	+	7	101550460	101551985	+	699	94	130	0.757313
2255	3	40914739	40918104	+	2	91269978	91270850	-	690	147	50	0.777903
2256	5	48853763	48854556	+	2	91269980	91270773	+	761	31	2	0.958438
2257	8	96407631	96409436	+	2	91269981	91270785	-	676	50	79	0.839752
2258	8	67121836	67122688	+	2	91269934	91270785	-	802	44	11	0.935823
2259	5	85230157	85231036	+	2	91473045	91473939	+	694	59	112	0.802312
2260	2	92573912	92575754	+	27	42051429	42053272	+	1814	11	5	0.991257
2261	18	52592086	52594374	+	2	92574132	92576094	-	1500	204	296	0.75
2262	4	99481913	99482734	+	2	92575289	92576112	+	811	10	2	0.985419
2263	2	92575435	92576084	+	20	9988450	9989106	-	613	36	7	0.934451
2264	8	50240857	50247759	+	2	93533548	93534616	+	666	147	107	0.723913
2265	11	93990852	93991747	+	2	94407770	94408711	+	688	171	118	0.704197
2266	2	94407771	94408711	+	26	29434268	29435146	+	687	166	112	0.711917
2267	7	40624546	40625217	+	2	95201184	95201861	+	541	111	29	0.79442
[truncated: 25,562 more rows]

## Sheet: Table S4
Table S4. Segmental duplication regions, overlapping genes, and QTL.
chr	start	end	length	gene	QTL
1	174209	205901	31693
1	207992	436087	228096
1	480528	483197	2670
1	493452	506994	13543
1	535339	604137	68799
1	604169	610181	6013
1	610234	649368	39135
1	651124	654674	3551
1	654809	658093	3285
1	660410	669801	9392
1	669820	675408	5589
1	675598	742506	66909		Conception rate
1	742801	744034	1234
1	744787	752852	8066
1	757922	766503	8582	CLIC6
1	772252	774025	1774	CLIC6
1	775490	805229	29740	CLIC6
1	903097	904770	1674	RCAN1,CBX3
1	2012295	2013201	907	GART
1	2028847	2031219	2373	DNAJC28
1	3090885	3092512	1628
1	3821716	3822518	803	SCAF4
1	4430925	4431752	828	TIAM1
1	4506748	4507633	886
1	4573447	4574584	1138
1	4831889	4879287	47399	LOC112446888,LOC112446904
1	4887129	4890255	3127
1	4898410	4926907	28498	LOC112446968,LOC112446980
1	4935619	4961020	25402	LOC112446982
1	5240473	5286761	46289
1	5287783	5304204	16422
1	5415359	5416563	1205
1	5416915	5418506	1592
1	5421588	5422996	1409
1	5425653	5426845	1193
1	5427683	5429737	2055
1	5437233	5438678	1446
1	5447182	5448911	1730
1	5456912	5458742	1831
1	5462308	5464619	2312
1	5487064	5488180	1117
1	7764176	7764869	694
1	8910482	8952518	42037
1	8952690	8990143	37454
1	13181372	13181965	594
1	13390553	13394853	4301
1	14917854	14918523	670
1	15000712	15002248	1537
1	16210617	16211756	1140
1	17071612	17074757	3146
1	17079613	17081153	1541
1	17105853	17107682	1830
1	17477566	17478568	1003
1	19870621	19873676	3056
1	23042710	23045034	2325
1	25420611	25441672	21062
1	25441819	25462924	21106
1	26016709	26049201	32493
1	26327411	26328758	1348
1	27740143	27741950	1808
1	28398466	28399915	1450
1	29106582	29107884	1303	GBE1
1	29913891	29914608	718
1	31675271	31676362	1092
1	33284378	33284948	571
1	33959196	33989592	30397	CADM2
1	34428354	34429039	686
1	37437746	37438410	665	EPHA3
1	37960751	37961444	694
1	38926335	38927819	1485
1	39111473	39113238	1766
1	40948882	40950544	1663	LOC782966
1	42018093	42020712	2620	ARL6
1	42321483	42325223	3741
1	42332750	42338155	5406
1	42344968	42347675	2708
1	42362389	42368131	5743
1	42774700	42776127	1428
1	43067130	43068979	1850	ST3GAL6
1	43179322	43180027	706	DCBLD2
1	43318247	43319201	955
1	43414714	43417292	2579
1	43889721	43910836	21116	COL8A1
1	44750383	44751683	1301	LOC529036
1	44793288	44795249	1962	LOC529036
1	44846393	44848466	2074	LOC529036
1	44851966	44857382	5417
1	44968295	44969927	1633	TMEM45A
1	45028701	45030720	2020	TMEM45A
1	45059927	45062008	2082	TMEM45A
1	45064457	45070085	5629
1	45144629	45145161	533	ADGRG7
1	45187540	45188352	813	TFG
1	46015010	46016828	1819	PCNP	Fat thickness at the 12th rib,Body weight (yearling)
1	46183782	46184706	925
1	46510346	46511475	1130
1	47376626	47377535	910
1	47860634	47863891	3258
1	48601831	48603618	1788
1	48788642	48792475	3834
1	50257879	50259264	1386	CBLB
1	50987982	50988796	815
1	51321319	51322415	1097
1	52842396	52843692	1297
1	52944585	52945993	1409	IFT57
1	53015307	53017095	1789
1	53309746	53310795	1050
1	53757697	53758258	562
1	53974376	53974986	611
1	54084655	54086851	2197	DPPA4
1	54226949	54227800	852	RPL10
1	54795494	54799216	3723
1	54849109	54851012	1904
1	55242585	55245057	2473
1	55457863	55460171	2309
1	56761644	56773993	12350	TAGLN3
1	56777223	56790551	13329
1	57147872	57149156	1285	CD200
1	57335648	57336461	814	ATG3
1	57570333	57571471	1139	LOC100335828
1	57583228	57584525	1298	LOC100335828
1	57607345	57608831	1487
1	57629143	57630400	1258
1	57646209	57647503	1295	CD200R1
1	57798435	57799335	901
1	58379396	58381138	1743	USF3
1	58401605	58402910	1306	NAA50
1	58493752	58495198	1447	ATP6V1A
1	58546538	58552887	6350	GRAMD1C
1	59909198	59909943	746
1	61183336	61184335	1000
1	61787748	61789184	1437
1	63942868	63944668	1801
1	65583788	65584692	905
1	66314546	66316155	1610	EAF2
1	66366273	66367742	1470
1	66376722	66382872	6151
1	66386412	66390454	4043
1	66391352	66399030	7679
1	66405405	66409328	3924
1	66438585	66440003	1419
1	66442845	66447662	4818
1	66454369	66458324	3956		Interval to first estrus after calving
1	66459223	66469051	9829
1	66469096	66474866	5771
1	67821178	67822673	1496	ADCY5
1	68113696	68114391	696
1	68596836	68602333	5498
1	68617322	68622819	5498
1	69684266	69685911	1646
1	69893692	69894859	1168	SNX4
1	70084145	70086238	2094
1	70124926	70125913	988	LMLN
1	70341027	70342000	974
1	70342361	70343100	740	FYTTD1
1	70345263	70346044	782	FYTTD1
1	70933724	70934381	658
1	71290627	71291570	944	PAK2
1	71868276	71869018	743
1	74608670	74610743	2074	MB21D2
1	74714181	74715648	1468
1	74770835	74771631	797
1	76153232	76154329	1098
1	76157829	76158926	1098
1	76227910	76232345	4436
1	76416067	76417982	1916
1	76734211	76737847	3637
1	77353577	77354594	1018
1	77527698	77543589	15892	TP63
1	77544268	77545404	1137	TP63
1	77553147	77573122	19976	TP63
1	80196777	80197696	920	ST6GAL1
1	80350021	80351764	1744
1	80439427	80441231	1805
1	80467429	80468225	797	RFC4,EIF4A2
1	80758364	80759054	691
1	81264227	81265082	856
1	81307560	81308568	1009	TRA2B
1	81959671	81962014	2344
1	82003194	82004782	1589
1	82029884	82031786	1903
1	82115728	82116366	639	VPS8
1	82505201	82506179	979
1	82970225	82970838	614	AP2M1
1	83030309	83031370	1062	LOC616094
1	83089387	83091946	2560
1	83105188	83106258	1071	HTR3D
1	83206209	83207262	1054
1	83419529	83420391	863
1	83628583	83629758	1176
1	83661659	83664767	3109	MCF2L2
1	83667361	83670219	2859	MCF2L2
1	83709829	83711113	1285	MCF2L2
1	83819375	83820600	1226	MCF2L2,B3GNT5
1	83908583	83910481	1899	MCF2L2
1	84220969	84224038	3070
1	84613339	84614524	1186
1	85360181	85361126	946
1	85474896	85476005	1110
1	85498920	85501631	2712
1	86051796	86052693	898	FXR1
1	86124690	86126387	1698
1	86385314	86387300	1987
1	86453180	86470613	17434
1	86471726	86489136	17411
1	87217551	87218985	1435	PEX5L
1	87237438	87254322	16885	PEX5L
1	87254507	87255606	1100	PEX5L
1	87648387	87655154	6768	GNB4
1	87724578	87730923	6346	MFN1
1	87780793	87782013	1221	ZNF639
1	87799868	87801002	1135	KCNMB3
1	87857893	87858725	833	KCNMB3
1	88313907	88326725	12819
1	88334032	88337458	3427
1	88337559	88351235	13677	PLCXD1
1	88506265	88514115	7851
1	88576772	88579631	2860
1	88587927	88591271	3345
1	88593633	88603400	9768
1	88631429	88632174	746
1	88713662	88714524	863
1	88752874	88754231	1358
1	88847678	88849126	1449
1	90193593	90195520	1928	TBL1XR1
1	91123689	91131581	7893
1	92533023	92534122	1100
1	92661109	92661658	550
1	92749483	92750344	862
1	93683020	93683726	707	NLGN1
1	95820437	95821431	995	PLD1
1	95875417	95876706	1290	PLD1
1	96158159	96158786	628	TMSB4
1	96513683	96514900	1218
1	97118931	97120311	1381	PRKCI
1	97124896	97126190	1295	PRKCI
1	97966748	97994242	27495
1	97995788	98023178	27391
1	98679798	98680345	548
1	99567065	99569220	2156	MGC133804,LRRC77
1	99791650	99792694	1045	PDCD10
1	100057671	100058582	912
1	100321443	100322010	568
1	100962412	100963329	918
1	101188650	101191545	2896
1	102245053	102245676	624
1	102253169	102254661	1493
1	102879794	102880554	761
1	103137197	103137853	657
1	105067984	105069929	1946
1	105262495	105263243	749
1	105312337	105313719	1383
1	106188019	106188995	977
1	106350614	106352777	2164
1	106376727	106379607	2881
1	106795842	106796371	530
1	107169538	107170645	1108	IFT80
1	107188813	107189656	844	IFT80
1	107538117	107539155	1039
1	108706156	108706868	713	MFSD1
1	108803127	108804007	881
1	109102126	109103610	1485	RSRC1
1	110570240	110570896	657
1	110644309	110645399	1091
1	111129279	111130880	1602	KCNAB1
1	112686276	112686789	514
1	113104429	113105282	854
1	113869216	113870619	1404
1	114369728	114372831	3104	LOC100299503
1	115264043	115264650	608
1	115436596	115438587	1992	MBNL1
1	116064896	116065775	880
1	116146089	116146686	598
1	116317885	116319238	1354	LOC523130
1	116501536	116502490	955
1	116535589	116543474	7886
1	116545417	116546124	708
1	116547354	116548374	1021
1	117672752	117674015	1264	TSC22D2
1	117711392	117712694	1303	TSC22D2
1	117986960	117987641	682
1	118895289	118896218	930
1	118986890	118987679	790	CP,HPS3
1	119022527	119023738	1212	HPS3
1	119141264	119143428	2165
1	120344086	120345812	1727
1	122084019	122085642	1624	PLSCR1
1	122097285	122098839	1555
1	122108749	122122410	13662
1	122266712	122293733	27022	PLSCR4
1	122322420	122323092	673
1	123338192	123339108	917
1	123464900	123466365	1466
1	123839361	123840832	1472
1	126128453	126129379	927
1	126601416	126606860	5445	XRN1
1	127050071	127050802	732	ATP1B3
1	127715240	127717470	2231	PXYLP1
1	128007946	128010476	2531	SLC25A36
1	128170146	128170742	597
1	130055139	130059101	3963	PRR23A	Average daily feed intake
1	130074140	130076164	2025
1	130080119	130085826	5708
1	130096663	130098476	1814
1	130103699	130105781	2083
1	130437405	130439373	1969	PIK3CB
1	130568038	130569368	1331	CEP70
1	130821880	130823842	1963	ARMC8
1	132026382	132027217	836
1	132309787	132311219	1433	SLC35G2
1	132341152	132342310	1159
1	132429872	132430915	1044
1	134086657	134088071	1415	EPHB1
1	135234868	135236621	1754
1	135296436	135324013	27578
1	135658941	135659642	702	LOC525947
1	135705827	135733635	27809
1	135752174	135752885	712
1	135867525	135869472	1948	CDV3
1	135998860	136000563	1704	BFSP2
1	136555827	136557351	1525
1	136935269	136936532	1264	ACAD11
1	137310090	137311218	1129
1	137866074	137868731	2658
1	138015453	138016518	1066
1	138267152	138268217	1066	CPNE4
1	139308073	139308817	745	BRWD1
1	139406019	139406890	872	HMGN1
1	140796908	140798936	2029
1	141564733	141566284	1552	FAM3B
1	141681617	141682293	677	MX1,Mx1
1	141869846	141873725	3880	LOC782628
1	143099811	143101230	1420	WDR4
1	143810220	143810999	780	PDXK	Milk phosphorus content
1	143817880	143822045	4166	CSTB
1	143845347	143848442	3096	CSTB
1	144471773	144482471	10699	TSPEAR
1	144488534	144499323	10790	TSPEAR,LOC100300014
1	144518260	144529260	11001	TSPEAR
1	144576854	144580944	4091	TSPEAR,KRTAP12-2
1	144596426	144597407	982	TSPEAR,LOC112448008
1	144687132	144688446	1315	SUMO3
1	146262892	146268805	5914
1	146438275	146446745	8471
1	146485038	146486346	1309
1	146560323	146561094	772
1	146685194	146714727	29534
1	146732493	146756347	23855
1	146760602	146761583	982
1	146841780	146870486	28707
1	146877033	146885890	8858
1	147612925	147613844	920
1	148346635	148358759	12125	CBR1
1	148358952	148368537	9586	LOC112441473
1	148371213	148379669	8457	LOC112441473
1	148403519	148406460	2942	LOC112441473,MGC127133
1	148406493	148409052	2560	MGC127133
1	150492933	150494902	1970
1	150879505	150880705	1201
1	151148499	151149298	800
1	151187336	151189305	1970
1	151677083	151677654	572	COL6A6
1	151903321	151903892	572	COL6A5
1	151967255	151969090	1836
1	152465209	152465891	683
1	153640794	153642049	1256	DAZL
1	154715075	154716043	969
1	156731361	156735804	4444	KCNH8
1	157533697	157563036	29340	PRDM9
1	157569798	157573559	3762
1	157614236	157617273	3038
1	157617416	157620433	3018
1	157621011	157630160	9150
1	157630376	157721096	90721
1	157721225	157756707	35483	LOC538060
1	157762320	157768344	6025	LOC538060
1	157768486	157770730	2245
1	157772424	157795511	23088
1	157796111	157810002	13892
1	157810872	157827747	16876
1	157936100	157944719	8620
1	157944922	157954620	9699
1	157954645	158094205	139561	ZBED9,GPX5,LOC112443785,ZSCAN23	Milk kappa-casein percentage,Milk unglycosylated kappa-casein percentage
1	158094210	158112312	18103
1	158209594	158223867	14274	TXLNA	Milk kappa-casein percentage
1	158271617	158272363	747	KPNA6
1	158303569	158304765	1197	TMEM39B
1	158529108	158534068	4961
2	251421	269872	18452
2	274247	283171	8925
2	291191	308408	17218
2	442980	447498	4519	OCA2
2	681068	682094	1027	OCA2
2	1291239	1294319	3081
2	1314145	1315578	1434	CCDC115
2	1387848	1389747	1900
2	1390000	1391060	1061
2	1408576	1411432	2857
2	1422099	1424924	2826
2	1447092	1449546	2455
2	1966991	1969797	2807	PLEKHB2
2	2085714	2100438	14725
2	2390459	2391335	877
2	2765091	2767472	2382
2	3186833	3188608	1776
2	3384776	3386151	1376
2	3386214	3391182	4969
2	4530107	4530801	695
2	4797589	4799228	1640
2	5081234	5083887	2654
2	5322795	5324580	1786
2	5330496	5332535	2040
2	5402878	5403839	962
2	5934745	5935505	761	INPP1
2	6165927	6167128	1202
2	6669758	6671791	2034	ASNSD1
2	7939772	7947493	7722
2	7947679	7956261	8583
2	7956287	7975129	18843
2	8833524	8834718	1195	TFPI
2	9838370	9839187	818	ZC3H15
2	10590235	10592492	2258	FSIP2
2	11205983	11209663	3681
2	11328758	11329728	971
2	11344045	11351833	7789
2	11496222	11497007	786
2	11611952	11614106	2155
2	12939955	12940634	680
2	13622857	13624381	1525	NCKAP1
2	13793222	13794261	1040	DNAJC10
2	14992527	14993339	813	CERKL
2	15047115	15047926	812	CERKL
2	15918497	15919460	964
2	16497045	16522535	25491
2	16522638	16546499	23862
2	17206489	17207389	901	ZNF385B
2	17376562	17377460	899	ZNF385B
2	18112335	18113112	778
2	18355990	18357356	1367
2	19256453	19257985	1533
2	19258656	19261910	3255	TTC30A
2	19322674	19324194	1521
2	19324880	19328182	3303	TTC30B
2	19341274	19341922	649	AGPS
2	19608057	19610221	2165
2	19657182	19658301	1120
2	20305556	20308372	2817
2	20861874	20862921	1048
2	21024019	21025644	1626
2	21082206	21083574	1369
2	21619597	21620933	1337
2	22108312	22109050	739
2	22207049	22208249	1201	WIPF1
2	22499995	22500937	943
2	23238858	23239591	734
2	23294110	23295594	1485
2	23340516	23343059	2544	CDCA7
2	24157385	24159404	2020	ITGA6
2	24865170	24866110	941
2	24983359	24984596	1238
2	25526959	25529007	2049	GORASP2
2	25626824	25627441	618	GAD1
2	26826399	26828420	2022
2	28859666	28860424	759
2	30086636	30087995	1360	SCN9A
2	30317535	30319076	1542	SCN1A
2	30625649	30626725	1077	CSRNP3
2	30721999	30722890	892	CSRNP3
2	30882608	30884309	1702	SCN2A
2	31182205	31183927	1723	SCN3A
2	33117661	33120093	2433
2	33810002	33811200	1199
2	34068177	34069984	1808
2	34958642	34960897	2256	TBR1
2	35096285	35097426	1142
2	36027809	36029049	1241	RBMS1,LOC101906513
2	36635438	36636601	1164
2	36904605	36906006	1402	BAZ2B
2	37823554	37827444	3891	PKP4
2	39369343	39370776	1434
2	39460347	39461530	1184
2	39461671	39462576	906
2	41356255	41356968	714	KCNJ3
2	42021938	42023008	1071	GALNT13
2	42166024	42167134	1111	GALNT13
2	43363346	43364711	1366
2	43416072	43417013	942
2	43459930	43460900	971	ARL6IP6
2	44547471	44559372	11902	NEB
2	44559421	44571251	11831	NEB
2	44820326	44821380	1055
2	45057691	45058358	668
2	46313036	46315159	2124
2	46882957	46890798	7842
2	46896830	46898003	1174
2	46900500	46904268	3769
2	46915046	46931277	16232
2	47141659	47157931	16273
2	47163138	47167643	4506
2	47169468	47170580	1113
2	47173532	47178014	4483
2	49910738	49912026	1289
2	50427623	50429666	2044
2	50461717	50462525	809
2	51407635	51408617	983
2	52274067	52274610	544	ZEB2
2	54978789	54982605	3817
2	56097881	56098523	643	LRP1B
2	56607594	56608245	652	LRP1B
2	56925173	56926989	1817
2	56986006	56987708	1703
2	57387312	57388913	1602
2	57412279	57413799	1521
2	57546146	57547514	1369
2	58319380	58321230	1851
2	58893406	58894659	1254
2	58906946	58908480	1535
2	59186870	59188653	1784
2	60302821	60304478	1658	THSD7B,LOC785761
2	61069553	61070899	1347
2	61992266	61993342	1077	ZRANB3
2	62053516	62054203	688	ZRANB3
2	62069190	62069878	689	ZRANB3
2	62295111	62295870	760	MAP3K19
2	65568745	65569552	808	ACTR3
2	65768347	65769566	1220
2	66238191	66241116	2926
2	67700868	67701808	941	DPP10
2	67812759	67815480	2722
2	67969292	67970233	942
2	68366327	68385719	19393
2	68636233	68637280	1048
2	69812363	69813242	880
2	69815142	69815737	596
2	69822353	69822985	633
2	69916596	69917952	1357
2	69935206	69936561	1356
2	70944251	70945452	1202
2	71053883	71054862	980	STEAP3
2	71689922	71691466	1545	PTPN4
2	71764518	71766210	1693	EPB41L5
2	72173987	72175447	1461
2	73678500	73679592	1093
2	74769178	74770154	977
2	75354869	75356759	1891
2	75747710	75750800	3091
2	77047195	77049624	2430
2	77262343	77263590	1248
2	77578488	77580239	1752
2	77993347	78029425	36079
2	78216687	78218714	2028
2	83839370	83840019	650
2	84017685	84019049	1365
2	85412539	85413492	954
2	85557122	85558379	1258
2	85928218	85929340	1123
2	85936657	85937243	587
2	85937818	85939350	1533
2	86023264	86024352	1089	COQ10B
2	86035476	86037195	1720	HSPD1
2	86044312	86045471	1160	HSPD1,HSPE1
2	86088260	86090573	2314	MOBKL3
2	87504014	87505251	1238
2	87627535	87628142	608
2	88708560	88710157	1598
2	89673706	89675271	1566
2	90085072	90086184	1113	C2CD6
2	90571435	90573065	1631	FZD7
2	90738567	90739419	853	SUMO1
2	90741486	90742315	830	SUMO1
2	91204500	91205602	1103
2	91269829	91270895	1067	CARF
2	91472501	91473939	1439
2	92573898	92576112	2215
2	93533548	93534616	1069	PARD3B
2	94407770	94408711	942
2	95201184	95201861	678
2	95821675	95822265	591
2	96017289	96017953	665	CCNYL1
2	96028901	96029596	696
2	96382482	96386952	4471	LOC538688
2	96510379	96511328	950	IDH1
2	96638360	96639151	792
2	97004558	97005180	623
2	97070403	97073911	3509	CRYGF
2	97109652	97111261	1610
2	97635422	97636550	1129	UNC80
2	98070375	98071432	1058
2	98739787	98740362	576
2	100711139	100713046	1908
2	100931879	100933103	1225
2	100969557	100970165	609
2	101043493	101044029	537	IKZF2
2	103254713	103255271	559
2	106191578	106193598	2021	CXCR2
2	106214676	106216696	2021	CXCR1	Clinical mastitis
2	107199741	107201166	1426	TUBA4A
2	107219434	107220521	1088	TUBA1D
2	107259013	107260291	1279
2	108164616	108165917	1302
2	108275207	108275920	714
2	110840381	110842147	1767	LOC538702	Milk caprylic acid content,Milk stearic acid content
2	110980787	110982079	1293
2	111044018	111044895	878	ACSL3
2	111549083	111570435	21353
2	111893717	111894582	866
2	112179796	112180653	858
2	112568464	112569146	683
2	114685186	114686181	996
2	115001046	115001972	927	IRS1
2	115838336	115840413	2078	SLC19A3
2	116507517	116510202	2686
2	116619615	116621654	2040
2	117785440	117787166	1727	CD24
2	118179222	118180172	951
2	118263188	118265380	2193	SP140L
2	118268718	118271026	2309	SP140L
2	118325882	118327243	1362
2	118335642	118336896	1255
2	118338242	118339946	1705
2	118343766	118344475	710
2	118344498	118345642	1145
2	118361794	118363157	1364	LOC100139208
2	118391542	118393046	1505	LOC100139208
2	118394234	118396574	2341	LOC100139208
2	118405327	118406475	1149
2	119226989	119227866	878	NCL
2	119471193	119472894	1702	PDE6D
2	119971305	119975651	4347	DIS3L2
2	119981426	119982219	794	DIS3L2
2	119986948	119989171	2224	DIS3L2
2	120008092	120017731	9640
2	120028242	120033285	5044
2	120037960	120066994	29035	LOC516378,LOC101906254,LOC528262	Milk tridecylic acid content,Milk protein yield
2	120068950	120070568	1619
2	120070822	120072316	1495
2	120074640	120080826	6187
2	120082561	120083316	756
2	120083701	120084307	607
2	120085047	120086472	1426
2	120092272	120101307	9036	ALPI
2	120101339	120107281	5943	LOC100125266
2	120111517	120113501	1985
2	120125764	120127533	1770
2	120128060	120129320	1261
2	120155364	120156715	1352
2	120182127	120183122	996	CHRNG
2	120190171	120195561	5391	EIF4E2
2	120215727	120224665	8939	EIF4E2
2	120236602	120242501	5900
2	120244276	120246200	1925
2	120249231	120253265	4035
2	120255649	120257512	1864
2	120391846	120394482	2637	PHC2
2	120654924	120657042	2119
2	120657346	120659460	2115
2	120676299	120677180	882
2	120742628	120743189	562	RNF19B
2	120969742	120970717	976	RBBP4
2	121224128	121225382	1255	MARCKSL1
2	121322088	121336349	14262	CCDC28B
2	121336371	121338199	1829
2	121338203	121340330	2128
2	121353040	121360379	7340
2	121367451	121373109	5659
2	121376772	121431641	54870	CLDN12
2	121432531	121435399	2869
2	121548395	121552450	4056
2	121554821	121555728	908
2	121566539	121572332	5794
2	121576343	121578312	1970
2	121598179	121601011	2833
2	121603680	121606986	3307
2	121609357	121613406	4050
2	121613417	121615373	1957
2	121742477	121743387	911
2	121801012	121802538	1527	LOC112443216
2	122295355	122296248	894	ZCCHC17
2	122636849	122638187	1339	PUM1
2	122649247	122650024	778	PUM1
2	122701652	122702736	1085	SDC3
2	123035254	123037114	1861
2	123045542	123047160	1619
2	123079268	123080587	1320
2	123139130	123140452	1323
2	123141957	123143999	2043
2	123154518	123157044	2527
2	123178922	123180606	1685
2	123405820	123407768	1949
2	123417893	123419286	1394
2	123461112	123462953	1842
2	123562442	123564399	1958
2	123580281	123582311	2031
2	123737872	123739660	1789
2	123755312	123757568	2257
2	123822560	123824098	1539
2	123839356	123844205	4850
2	124040226	124041241	1016
2	124069781	124072120	2340
2	124077156	124078471	1316
2	124234370	124235671	1302
2	124257833	124258831	999	PTPRU
2	125015850	125017602	1753
2	125101347	125102613	1267
2	125174700	125175518	819
2	125184012	125184898	887
2	125246770	125248512	1743
2	125458390	125459679	1290	RPA2
2	125893220	125894016	797	GPR3
2	126656720	126657755	1036
2	126660982	126661851	870		Bovine tuberculosis susceptibility
2	126706297	126709170	2874	LIN28A
2	128111801	128113473	1673
2	128253274	128254297	1024	SRRM1
2	128413795	128414826	1032	RCAN3
2	128529876	128530496	621	STPG1
2	128931159	128933794	2636	SRSF10
2	128938569	128941702	3134	PNRC2
2	129122973	129123901	929	PITHD1
2	129146841	129148040	1200	ELOA
2	129545583	129547393	1811
2	130801975	130802886	912	LOC515042
2	131317596	131318554	959
2	131837009	131837792	784	EIF4G3
2	132523440	132544406	20967	PLA2G2D5,PLA2G2D4
2	132585241	132610699	25459	PLA2G2D1
2	132644466	132646165	1700	PLA2G5
2	132689968	132693566	3599	PLA2G2A
2	132695489	132697988	2500
2	132699149	132705470	6322
2	132708451	132710918	2468	PLA2G2A
2	132711978	132716633	4656	PLA2G2A
2	132724326	132729454	5129
2	132736879	132739425	2547	LOC615045
2	133366394	133370606	4213	AKR7A2
2	133386837	133393170	6334	LOC788425
2	133401334	133402373	1040
2	135262065	135262638	574	PADI4
2	136094279	136099211	4933
2	136107108	136108769	1662
2	136113005	136128506	15502
2	136128526	136158085	29560
2	136163358	136187289	23932
2	136189644	136191143	1500	LOC788414
2	136191272	136231102	39831
3	6	24452	24447
3	32781	41231	8451
3	55438	62619	7182
3	101546	103954	2409
3	105293	134553	29261
3	136677	142333	5657
3	159677	160347	671
3	687985	689248	1264	DCAF6
3	748888	751194	2307	DCAF6
3	1118358	1119740	1383
3	1634432	1636015	1584	DUSP27	Muscle magnesium content
3	2352172	2356467	4296
3	2370914	2375107	4194
3	2569043	2569816	774	LOC787714
3	3043641	3044723	1083	UCK2
3	3433485	3434170	686
3	3978263	3979036	774
3	4119054	4119894	841
3	4525753	4526526	774
3	6088901	6095804	6904
3	6095907	6097256	1350
3	6104953	6107222	2270
3	6112974	6114144	1171
3	6114335	6118584	4250
3	6369817	6434657	64841
3	6943186	6945913	2728
3	7911477	7912132	656
3	7936958	7938139	1182	FCGR2B
3	7942051	7944073	2023	FCGR2B
3	7946705	7949334	2630	FCGR2B
3	8038887	8040056	1170	FCGR2A
3	8040193	8042359	2167	FCGR2A
3	8043428	8045932	2505	FCGR2A
3	8098293	8103125	4833
3	8177616	8178481	866	SDHC
3	8509676	8510605	930
3	8560909	8616853	55945	LOC100336682,ITLN2
3	8620015	8633533	13519	ITLN2
3	8641487	8643279	1793
3	8664029	8664944	916
3	8666230	8677308	11079
3	8694379	8695743	1365	CD244
3	8757325	8758351	1027
3	8846009	8848624	2616
3	9251744	9253635	1892
3	10174987	10175864	878
3	10475339	10476456	1118
3	11134462	11135443	982
3	11350424	11351398	975
3	11418741	11421264	2524	CD1A,LOC515418
3	11424673	11425938	1266
3	11633893	11638771	4879	CD1B5
3	11665894	11667805	1912	LOC507767
3	11674720	11676581	1862
3	11686225	11688536	2312
3	11695954	11701858	5905	CD1B3
3	11708980	11718191	9212	CD1B3
3	11721215	11725837	4623
3	11744407	11750942	6536	LOC781726
3	11753649	11758246	4598
3	11763044	11774073	11030
3	11845124	11855941	10818
3	11858431	11880183	21753	CD1A
3	11883938	11884985	1048
3	11888512	11891918	3407
3	11895073	11912892	17820
3	11914330	11919610	5281	CD1D
3	11919646	11920932	1287	CD1D
3	11928257	11930345	2089
3	11933720	11976350	42631
3	11977464	11978899	1436
3	11984322	11987668	3347
3	11993366	12073629	80264	LOC788175
3	12073642	12075721	2080	LOC788175
3	12078447	12098257	19811	LOC788175,LOC782529
3	12110914	12115083	4170	LOC788175
3	12115087	12116214	1128	LOC788175
3	12117414	12118530	1117	LOC788175
3	12118994	12120383	1390	LOC788175
3	12120708	12138196	17489	LOC788175
3	12147902	12178298	30397	LOC788175
3	12211984	12212921	938
3	12216091	12216762	672
3	12495938	12497038	1101
3	12505825	12507222	1398
3	12511085	12528428	17344	CD5L
3	12528771	12530167	1397
3	12532584	12570710	38127	LOC787904
3	12902229	12906740	4512	LOC100849046
3	12927738	12928909	1172	LOC100849046
3	12931104	12933125	2022	LOC100849046
3	13055813	13061652	5840
3	13062383	13064676	2294
3	13109061	13115849	6789
3	13118680	13120884	2205
3	13127923	13129000	1078
3	13145570	13150127	4558
3	13153029	13157585	4557
3	13189886	13193728	3843
3	13230569	13232414	1846
3	13235092	13241195	6104
3	13260271	13263228	2958
3	13274911	13275451	541
3	13286650	13288468	1819		Milk protein percentage
3	13290072	13293879	3808		Milk protein percentage
3	13302494	13308479	5986
3	13320659	13322720	2062
3	13323208	13327149	3942		Milk protein percentage
3	13330370	13334346	3977
3	13347718	13355507	7790
3	13372958	13384200	11243
3	13393843	13397489	3647
3	13402217	13404057	1841
3	13410369	13423108	12740
3	13439427	13443280	3854
3	13444761	13447126	2366
3	13475183	13477233	2051
3	13477261	13481427	4167
3	13496675	13506823	10149
3	13520736	13528562	7827
3	13538424	13557744	19321
3	13579600	13581663	2064
3	13585195	13586404	1210
3	13614529	13615494	966		Milk protein percentage
3	13617268	13618383	1116		Milk protein percentage
3	13675427	13676961	1535
3	13693327	13694528	1202
3	13708352	13713157	4806		Milk protein percentage
3	14726904	14728912	2009	UBQLN4
3	14735657	14737519	1863
3	14889718	14892372	2655	SYT11
3	14898234	14900075	1842	SYT11,GON4L
3	14912598	14919189	6592	SYT11,GON4L
3	14920435	14924634	4200	SYT11,GON4L
3	14929838	14944207	14370	SYT11,GON4L
3	14948269	14950629	2361	SYT11,GON4L
3	14954712	14956516	1805	GON4L
3	14977202	14977870	669	GON4L
3	15009439	15011829	2391	GON4L
3	15012906	15016583	3678	GON4L
3	15020994	15029074	8081	GON4L
3	15069670	15070622	953	DAP3
3	15180533	15181150	618	ASH1L
3	16254009	16254629	621
3	16308241	16308783	543	C3H1orf43
3	16344683	16346048	1366	TPM3
3	16402278	16404082	1805	NUP210L
3	16423248	16424252	1005	NUP210L
3	16446218	16448458	2241	NUP210L,RPS27
3	16625523	16626381	859	INTS3
3	16904261	16909184	4924	S100A7
3	16915756	16917203	1448
3	16918115	16920154	2040
3	16921525	16925164	3640
3	16925660	16926731	1072
3	16934086	16961763	27678	LOC786350	Milk protein percentage
3	16961942	16964685	2744		Milk protein percentage
3	16970318	16973643	3326
3	16977804	16981026	3223
3	16991869	17002147	10279
3	17005128	17008758	3631
3	17013758	17045959	32202	LOC112445860
3	17326614	17351115	24502
3	17351133	17396293	45161
3	17399706	17417998	18293
3	17418108	17426485	8378
3	17427550	17488170	60621
3	17488920	17499686	10767
3	17505070	17521749	16680		Milk protein percentage
3	17524265	17533060	8796
3	17566891	17569585	2695
3	17573805	17577579	3775
3	17608655	17660312	51658		Milk protein percentage
3	17661580	17667855	6276
3	17678622	17684215	5594
3	17697085	17704486	7402
3	17708526	17714115	5590
3	17719196	17722353	3158	LOC100848648
3	17916686	17932764	16079	LCE1B
3	17933425	17945458	12034
3	17987003	17987895	893
3	18109755	18111653	1899	LCE3C	Milk protein percentage,Milk C14 index
3	18144653	18146324	1672
3	18230062	18231638	1577
3	18380775	18382153	1379
3	18486156	18487306	1151
3	18792421	18794831	2411
3	19171918	19173910	1993
3	19220748	19222526	1779	TUFT1
3	19341656	19342456	801	POGZ
3	19508958	19509846	889	PI4KB,ZNF687
3	19693576	19694595	1020
3	20044216	20045208	993	GOLPH3L
3	20082596	20083265	670	GOLPH3L
3	20131245	20132714	1470	MCL1
3	20684642	20685433	792	SF3B4
3	20724069	20724640	572	H2AC20,H2AC21
3	20724788	20725966	1179	H2AC20
3	20745230	20748357	3128	H2AC19
3	20757608	20760747	3140	H4C14,H2AC18
3	20856183	20858053	1871	LOC788142
3	20861844	20864230	2387	LOC788142
3	20888219	20890576	2358
3	20915483	20918463	2981	MGC134040
3	20918487	20920293	1807	MGC134040
3	20925392	20926505	1114	MGC134040
3	20928067	20929547	1481	MGC134040
3	20942268	20982063	39796
3	20982168	21059114	76947
3	21059228	21066575	7348
3	21069050	21131502	62453		Milk protein percentage
3	21141838	21145941	4104
3	21148328	21150103	1776
3	21163175	21165765	2591
3	21170359	21172577	2219
3	21177267	21179089	1823
3	21179132	21179666	535
3	21179683	21180503	821
3	21196776	21207870	11095
3	21209325	21220339	11015
3	21223696	21224394	699
3	21224673	21228384	3712
3	21229975	21232121	2147
3	21242510	21244014	1505
3	21245628	21246746	1119
3	21248393	21250441	2049
3	21252162	21252771	610
3	21253165	21256003	2839
3	21261845	21264456	2612
3	21279831	21280674	844
3	21281305	21282272	968
3	21285168	21301726	16559
3	21310168	21312474	2307
3	21314668	21317928	3261
3	21319539	21336077	16539
3	21597976	21599247	1272	RNF115
3	21777479	21778543	1065
3	22336539	22338378	1840
3	22595393	22599527	4135
3	22603872	22606502	2631
3	22606623	22608372	1750
3	22608843	22614768	5926
3	22615867	22618269	2403
3	22623410	22626281	2872
3	22629830	22631890	2061
3	22632207	22635395	3189
3	22648344	22694385	46042
3	22698909	22705535	6627
3	22714545	22717843	3299		Shear force
3	22748065	22796684	48620	PDE4DIP
3	22799871	22800418	548	PDE4DIP
3	22814034	22816407	2374	PDE4DIP
3	22826973	22828498	1526	PDE4DIP
3	22841771	22846509	4739	PDE4DIP
3	22876353	22877484	1132	PDE4DIP
3	23400698	23403888	3191
3	23425992	23430123	4132
3	23444833	23449023	4191
3	24624432	24625643	1212
3	24758699	24761744	3046
3	24874490	24875501	1012
3	25023268	25024047	780	SPAG17
3	25132945	25133790	846	SPAG17
3	26536028	26537822	1795
3	27309963	27313084	3122	SLC22A15
3	27386217	27389527	3311
3	27896584	27898581	1998
3	28513308	28514179	872
3	28613504	28614816	1313	CSDE1
3	28763547	28765931	2385	BCAS2
3	28887403	28888875	1473	TRIM33
3	28924953	28926406	1454	TRIM33
3	29466563	29468297	1735
3	30167786	30168421	636
3	30405862	30408067	2206	SLC16A1
3	30413551	30414647	1097
3	30521606	30523754	2149	LOC509911
3	31887698	31896651	8954	OVGP1
3	31899047	31902305	3259	OVGP1
3	31955697	31957761	2065	LOC617486
3	31971370	31980913	9544	LOC100138271	Body weight (birth)
3	31981627	31984995	3369	LOC100138271,ORF1
3	32018231	32020389	2159
3	32055342	32057396	2055	PIFO
3	32119273	32121173	1901
3	32744943	32746916	1974	KCNA3
3	33203865	33204743	879	KCNC4
3	33663802	33665121	1320
3	33667256	33686223	18968	GSTM2,GSTM1
3	33690460	33703341	12882	GSTM2,GSTM1,LOC100295687
3	33708943	33721368	12426	GSTM2,GSTM1,LOC100295687
3	33721659	33723353	1695	LOC100295687	Somatic cell count
3	33726680	33731709	5030	LOC100295687
3	33733672	33734276	605
3	33753837	33755214	1378
3	33759182	33759982	801	GSTM4
3	33944978	33945737	760	AMIGO1
3	34119835	34121042	1208	MYBPHL
3	34311428	34312598	1171	TAF13
3	34324426	34325614	1189
3	34646617	34648460	1844	FNDC7
3	36301459	36302739	1281
3	36429398	36430903	1506
3	36927189	36928004	816
3	37030917	37031985	1069
3	38979351	38980651	1301
3	39162439	39163565	1127
3	39573245	39574579	1335
3	39748590	39756608	8019	LOC539383
3	39791159	39795891	4733	AMY2B
3	40637905	40639960	2056
3	40914739	40918125	3387
3	41048872	41049883	1012
3	41118383	41120247	1865
3	41410023	41411251	1229	OLFM3
3	42310404	42312084	1681
3	42438180	42438896	717
3	42553287	42555266	1980	VCAM1
3	42560174	42568968	8795	VCAM1
3	42570904	42577814	6911	VCAM1
3	42593669	42595640	1972	VCAM1,LOC534578
3	42597790	42605230	7441	VCAM1,LOC534578
3	42610560	42617901	7342	VCAM1,LOC534578
3	42752449	42753397	949	CDC14A
3	42767973	42769865	1893	CDC14A
3	43180323	43181940	1618	SASS6
3	44293763	44295770	2008	PLPPR5
3	44469223	44470311	1089
3	45260883	45263699	2817
3	46762161	46784066	21906
3	46785808	46802216	16409
3	47595799	47603402	7604
3	48598263	48599132	870	CNN3
3	48769237	48789641	20405		Lean meat yield
3	49320019	49320624	606
3	49624421	49625775	1355
3	50158283	50159149	867
3	51701546	51703096	1551	TGFBR3
3	52005166	52005967	802	HFM1
3	52229690	52231174	1485
3	52297506	52299559	2054	ZNF644
3	53224707	53225586	880	ZNF326
3	53866697	53868156	1460	LOC513659
3	54043066	54045569	2504	GBP6
3	54148068	54181727	33660	LOC512486
3	54183180	54185691	2512
3	54186184	54324427	138244	GBP4
3	54334778	54342069	7292
3	54342139	54401035	58897		Inseminations per conception,Conception rate
3	54405596	54457149	51554	GBP2,GBP4
3	54457276	54522063	64788	GBP4
3	54524278	54525240	963
3	54529629	54530726	1098
3	54534626	54549264	14639
3	54550691	54560033	9343
3	54583613	54607093	23481	GBP6
3	54607396	54615425	8030		Somatic cell count
3	54615984	54639212	23229
3	54646138	54664674	18537
3	54666284	54693676	27393
3	54697275	54713075	15801
3	54713102	54718177	5076	LOC507055
3	54724697	54845765	121069	LOC507055,LOC783604
3	54853266	54871843	18578	LOC783604
3	54874374	54881603	7230	LOC783604
3	54884028	54884941	914
3	54899565	54912473	12909	LOC511531
3	54914751	54920289	5539	LOC511531
3	56008867	56010155	1289
3	56698556	56699362	807	LMO4
3	56960588	56961104	517
3	57197918	57199767	1850
3	57360131	57367151	7021	LOC784768
3	57367261	57376021	8761	LOC784768
3	57380347	57382218	1872	LOC784768
3	57384513	57388582	4070	LOC784768
3	57425607	57430666	5060	CLCA3
3	57430754	57436046	5293	CLCA3
3	57436091	57438118	2028	CLCA3
3	57438533	57443789	5257	CLCA3
3	57656335	57659341	3007
3	58283921	58285942	2022
3	58465025	58465905	881	ZNHIT6
3	58574624	58575945	1322
3	58983702	58986006	2305	WDR63
3	59136117	59136795	679	MCOLN2
3	61047985	61048621	637
3	61048623	61049155	533
3	61866731	61875765	9035
3	62807562	62808277	716	ADGRL2
3	63810022	63810721	700
3	65032179	65033387	1209
3	65894921	65896703	1783
3	66123640	66125118	1479
3	66164455	66169492	5038	PTGFR
3	66977635	66978769	1135	ZZZ3
3	67092732	67094025	1294	ZZZ3
3	67726158	67726814	657	ST6GALNAC5
3	69086098	69086998	901	ACADM
3	69556160	69556913	754	SLC44A5
3	69636171	69636768	598	LHX8
3	70149452	70151996	2545	ERICH3
3	70745387	70746264	878
3	70747996	70767226	19231
3	71003903	71005340	1438
3	71257187	71257993	807
3	71685167	71686351	1185
3	72863489	72869247	5759	NEGR1
3	72963804	72966361	2558	NEGR1
3	74203391	74204353	963	PTGER3
3	74766635	74767634	1000	CTH
3	75662437	75662969	533
3	76029107	76030035	929
3	76828174	76830665	2492	LOC101907544
3	78406149	78408232	2084	MIER1
3	79586743	79588268	1526
3	79807748	79808469	722	LEPR
3	80159710	80160491	782
3	80160692	80161949	1258	AK4
3	80243815	80244649	835	AK4
3	80373106	80373819	714
3	81308411	81309322	912	UBE2U
3	81828500	81832803	4304
3	81990895	81992501	1607
3	82146808	82147570	763	ITGB3BP
3	82319233	82320252	1020
3	83145471	83146394	924
3	83348753	83352752	4000		Milking speed
3	83364710	83366106	1397
3	83396307	83400391	4085
3	83446243	83448190	1948
3	83467111	83470451	3341
3	83497133	83502532	5400
3	83535627	83538500	2874
3	83881952	83882860	909	PATJ
3	84111051	84112059	1009
3	85419378	85420828	1451
3	85914054	85915719	1666	LOC521656
3	85922228	85923622	1395	LOC521656
3	85942971	85944122	1152	LOC521656
3	85956660	85959074	2415	LOC521656
3	85961779	85963726	1948	LOC521656
3	85974694	85975399	706	LOC107132327
3	85984726	85987112	2387	LOC107132327
3	85990243	85991144	902	LOC107132327
3	86015980	86028700	12721	LOC107132327
3	86037916	86038791	876	LOC107132327
3	86056797	86080436	23640	CYP2J2
3	86080714	86083045	2332	CYP2J2
3	86084046	86085925	1880	CYP2J2
3	86193442	86194375	934
3	87544160	87545489	1330	OMA1
3	90490382	90491192	811
3	90700646	90701565	920
3	90809106	90812134	3029
3	91631870	91635634	3765	LOC615989
3	91655434	91663508	8075	LOC615989,FAM151A	Milk tetracosanoic acid content
3	91663788	91666895	3108	LOC615989
3	91673182	91676700	3519	LOC615989
3	91681419	91691269	9851	LOC615989,ACOT11
3	91694521	91697848	3328	ACOT11
3	91763189	91772200	9012
3	93195578	93196937	1360
3	93209187	93212247	3061
3	93213421	93217171	3751
3	93237198	93239260	2063
3	93267794	93269330	1537
3	93275220	93276685	1466	SCP2
3	93283577	93286088	2512	SCP2
3	93289848	93292245	2398	SCP2
3	93350534	93352343	1810	SCP2
3	93385271	93388384	3114	SCP2
3	93401778	93415556	13779
3	93420027	93423314	3288
3	93449398	93462214	12817	ECHDC2
3	93463698	93465271	1574	ECHDC2
3	94540521	94541556	1036	OSBPL9
3	94918696	94919362	667	EPS15
3	96323304	96324273	970
3	96324300	96325247	948
3	96839549	96840940	1392
3	97292931	97293879	949
3	98150018	98151140	1123
3	99096745	99098129	1385	CYP4X1
3	99150195	99159871	9677
3	99202651	99207787	5137
3	99208122	99223227	15106	CYP4A11
3	99228639	99231271	2633
3	99236321	99241757	5437
3	99242084	99255762	13679	LOC784417
3	99262231	99265769	3539	LOC784417
3	99285456	99293467	8012
3	99296755	99302869	6115
3	99319142	99335718	16577	CYP4A22
3	99491019	99492089	1071	ATPAF1
3	99947930	99948997	1068
3	100418507	100419550	1044	GPBP1L1
3	100452687	100453736	1050	GPBP1L1
3	100664053	100665186	1134	TESK2
3	100722639	100723166	528	TOE1,MUTYH
3	101000241	101016473	16233	ZSWIM5,UROD
3	101021678	101037911	16234	UROD,LOC112446022
3	101100419	101101075	657	EIF2B3
3	101854981	101855635	655
3	101872332	101881458	9127
3	101886851	101890560	3710
3	101920820	101944536	23717	KLF17
3	101953611	101954665	1055
3	101985098	101986672	1575
3	102010344	102037884	27541	SLC6A9
3	102047264	102069340	22077	SLC6A9,CCDC24,B4GALT2	Milk yield,Milk fat yield,Milk protein yield
3	102855179	102856691	1513	FAM183A
3	102878218	102878961	744
3	102920753	102922024	1272	LOC532100
3	102990255	102991525	1271	LOC532100
3	103045295	103054004	8710
3	103059243	103073147	13905
3	103085075	103090022	4948
3	103105669	103109555	3887
3	103115001	103118613	3613
3	103181115	103183092	1978
3	103412035	103413279	1245	TMEM269
3	103584599	103587104	2506	CCDC30
3	105246258	105249588	3331	CTPS1
3	105445049	105446266	1218	NFYC
3	106035587	106037037	1451	PPT1
3	106037087	106038280	1194	CAP1
3	106277478	106280201	2724
3	106285157	106286027	871
3	106293627	106298661	5035	BMP8B
3	106304233	106305896	1664	BMP8B
3	106307610	106324823	17214	BMP8B
3	106396389	106397836	1448	HPCAL4
3	106543713	106570505	26793	BMP8A
3	106577732	106579430	1699	BMP8A
3	106580564	106585609	5046	BMP8A
3	106988827	106989735	909	AKIRIN1
3	107135427	107136975	1549	RRAGC
3	109267128	109271626	4499
3	109736785	109738313	1529
3	109842147	109842977	831	EIF2C3,AGO3
3	110447365	110448327	963	ZMYM4
3	110684360	110685187	828	ZMYM6
3	112356716	112359248	2533
3	112362998	112377608	14611
3	112486810	112491940	5131	GIGYF2
3	112493546	112495475	1930	GIGYF2
3	112503769	112507761	3993	GIGYF2
3	112508844	112518760	9917	GIGYF2,KCNJ13
3	113279633	113291435	11803
3	113293742	113298293	4552
3	113331104	113343106	12003	UGT1A1,UGT1A6
3	113358343	113359935	1593	UGT1A1,UGT1A6
3	113361341	113369205	7865	UGT1A1,UGT1A6
3	113371217	113374492	3276	UGT1A1,UGT1A6
3	113380123	113388814	8692	UGT1A1,UGT1A6
3	113393769	113397781	4013	UGT1A1,UGT1A6
3	113420697	113421380	684	UGT1A1,UGT1A6
3	113432344	113437011	4668	MROH2A
3	113457780	113459055	1276	MROH2A
3	113463629	113467976	4348	MROH2A
3	113492685	113496972	4288
3	113500825	113508205	7381
3	113508682	113513635	4954
3	114545322	114546443	1122	SH3BP4
3	114662960	114664081	1122
3	116564302	116565424	1123	COPS8
3	117222122	117222737	616	LRRFIP1
3	117399049	117399751	703	UBE2F
3	119002612	119003974	1363
3	119008457	119017848	9392	LOC112445898
3	119018636	119019449	814
3	119041977	119042764	788
3	119046920	119061509	14590
3	119062176	119064647	2472	LOC613418
3	119085989	119086757	769
3	119092128	119092926	799
3	119097120	119099441	2322
3	119134019	119159881	25863	LOC112445900
3	119165539	119178547	13009	LOC112445901
3	119195723	119198184	2462
3	119200893	119201661	769
3	119261021	119261777	757
3	119279884	119289578	9695	LOC782255
3	119307992	119313195	5204
3	119314814	119316689	1876
3	119318657	119321151	2495
3	119321437	119358560	37124	LOC789457
3	119358993	119390218	31226
3	119390532	119399472	8941
3	119400558	119420970	20413
3	119420980	119427912	6933	CSF2RA
3	119488874	119495059	6186	IL3RA
3	119495072	119500212	5141	IL3RA
3	119500444	119511726	11283	P2RY8
3	119610000	119647876	37877	LOC112446047,LOC617467
3	119738270	119739505	1236
3	120509232	120511025	1794	SEPTIN2
3	120952415	120956349	3935
3	120965251	121005158	39908	LOC790134
4	302616	304458	1843
4	309073	310129	1057
4	401893	407786	5894
4	926829	928349	1521
4	1287041	1289430	2390
4	1336360	1354487	18128
4	1355983	1404617	48635		Shear force
4	3935421	3938601	3181
4	5783737	5785017	1281
4	6253598	6254371	774
4	6509386	6510097	712
4	6840177	6908114	67938
4	7005570	7006409	840
4	7116089	7129538	13450
4	7736193	7791110	54918	SUN3
4	8666656	8668299	1644	FZD1
4	8731203	8735546	4344
4	8737884	8743901	6018
4	9180727	9181990	1264
4	9897243	9898718	1476
4	10417799	10447048	29250
4	10476553	10505672	29120
4	10505737	10507415	1679
4	10571260	10571846	587	HEPACAM2
4	11330506	11331665	1160	BET1
4	11959212	11960484	1273
4	13669966	13670515	550	SLC25A13
4	14116729	14117442	714
4	14464578	14465538	961
4	14690647	14691927	1281
4	14770705	14772884	2180
4	15320084	15320913	830	C1GALT1
4	15668466	15670407	1942	MIOS
4	15947796	15949566	1771	UMAD1
4	16376116	16376945	830		Milk linoleic acid content
4	16779755	16781330	1576
4	17905195	17906757	1563
4	18475822	18476505	684
4	18570166	18571279	1114
4	20247675	20248933	1259
4	20756680	20758378	1699
4	20981885	20983504	1620
4	21088003	21088870	868
4	21447258	21447979	722
4	21868641	21869845	1205
4	23123140	23125615	2476	DGKB
4	24344585	24345525	941
4	26421094	26422609	1516	SNX13
4	26433526	26434810	1285	SNX13
4	27718000	27718883	884
4	29849902	29853725	3824
4	29856986	29860809	3824
4	30029297	30030212	916	LOC613345
4	31080257	31085799	5543	RAPGEF5
4	31086521	31088339	1819	RAPGEF5
4	31091406	31098180	6775	RAPGEF5
4	31104902	31109401	4500	RAPGEF5	Bovine respiratory disease susceptibility
4	31113371	31123255	9885	RAPGEF5
4	31124437	31126694	2258	RAPGEF5
4	31128816	31131668	2853	RAPGEF5
4	31136731	31152772	16042	RAPGEF5
4	31156365	31158571	2207
4	31171883	31175274	3392
4	31179943	31180864	922
4	31195347	31203700	8354
4	31205037	31210531	5495
4	31216909	31224069	7161
4	31224360	31226020	1661
4	31244023	31246684	2662
4	31250400	31252891	2492
4	31255737	31258658	2922
4	31282077	31284834	2758
4	31570172	31570984	813	LOC613401
4	31804461	31805364	904	KLHL7
4	32375685	32386904	11220	SLC25A40
4	32390947	32401149	10203	SLC25A40,LOC785370
4	32404175	32428652	24478	LOC785370
4	32431417	32438937	7521	LOC100296627
4	32440376	32476202	35827	LOC100296627	Retained placenta
4	32477101	32543062	65962	LOC100296627	Calving ease (maternal),Milk fat yield,Net merit,Milk protein percentage,Calving ease,Stillbirth
4	32543983	32548642	4660
4	32558558	32579184	20627	RUNDC3B
4	32607055	32629396	22342	RUNDC3B
4	32728158	32738551	10394	RUNDC3B,LOC101902435
4	32741472	32751499	10028	LOC101902435
4	32763293	32773302	10010	LOC101902435
4	32775263	32783624	8362	LOC101902435
4	32784707	32789559	4853
4	32805596	32816674	11079
4	32823279	32847849	24571
4	32860224	32864682	4459
4	32875682	32978727	103046	ABCB1
4	32980221	32987757	7537	ABCB1
4	32998195	33022673	24479	ABCB4
4	33027789	33029016	1228	ABCB4
4	33030578	33034201	3624	ABCB4
4	33034550	33042368	7819	ABCB4
4	33043769	33054314	10546	ABCB4
4	33212290	33213549	1260	LOC511386
4	33257262	33258145	884	DMTF1
4	33341041	33342042	1002
4	33387307	33388798	1492
4	33596045	33597742	1698	KIAA1324L
4	35127581	35128814	1234
4	35430251	35430839	589	SEMA3D
4	37046752	37047881	1130	SEMA3E
4	37325736	37326906	1171
4	37952349	37955027	2679
4	38343337	38345493	2157	CACNA2D1
4	38389674	38414825	25152	CACNA2D1
4	38772732	38774885	2154
4	38923955	38926064	2110
4	39098226	39099709	1484
4	39348540	39349564	1025
4	40229231	40230874	1644
4	40251099	40253694	2596
4	40264444	40266335	1892
4	40320281	40321582	1302	LOC518526
4	40334555	40339468	4914	LOC518526
4	40342565	40344445	1881	LOC518526
4	40381888	40383748	1861	CD36
4	40403018	40404556	1539	CD36
4	41700164	41700992	829
4	42030511	42031592	1082
4	42198428	42199962	1535
4	42808179	42808806	628
4	43416563	43417365	803	PHTF2
4	43453416	43454105	690	TMEM60
4	43599321	43600091	771	PTPN12
4	43878632	43879367	736	GSAP
4	44424484	44425468	985	ARMC10
4	46183347	46184645	1299
4	46339485	46340385	901	SRPK2
4	46468011	46469574	1564	SRPK2
4	46698415	46699450	1036
4	47032745	47034865	2121	CDHR3
4	47232400	47234916	2517
4	47355425	47356702	1278	NAMPT
4	48500852	48502777	1926	COG5
4	48772469	48773561	1093	CBLL1
4	49851453	49852352	900
4	50046902	50048654	1753	STARD3NL
4	50049072	50049861	790
4	50075594	50100907	25314
4	50101654	50106598	4945
4	50115776	50150902	35127	TARP
4	50151317	50156257	4941	TARP
4	50156881	50165276	8396	TARP
4	50170992	50173874	2883
4	50755995	50757385	1391	CFTR
4	51052557	51054961	2405	ASZ1
4	51378997	51379600	604	ST7
4	51491559	51492515	957	CAPZA2
4	52099687	52106333	6647
4	53052397	53053300	904
4	53199398	53199984	587
4	53801083	53801813	731	FOXP2
4	54172514	54173420	907	UBE2I
4	54652227	54653203	977
4	55293432	55294304	873
4	55303930	55304708	779
4	55799106	55801972	2867
4	56849740	56851087	1348	IMMP2L
4	57409837	57411824	1988	IMMP2L
4	58358573	58359596	1024	RGS2
4	59525523	59526247	725
4	59593018	59593926	909	THAP5
4	59630504	59631664	1161
4	60577790	60578544	755	AOAH
4	60725307	60742685	17379	AOAH
4	60744804	60745691	888
4	60766193	60767496	1304
4	61331843	61332410	568
4	61672875	61673893	1019	LOC780968
4	62068044	62068844	801	DPY19L1
4	62375793	62376409	617
4	62522214	62538747	16534
4	62542542	62559082	16541
4	63623234	63624228	995	BBS9
4	63737508	63740057	2550	RP9
4	63751659	63754466	2808
4	63757116	63758549	1434
4	63806632	63807337	706	NT5C3A
4	63856428	63857757	1330
4	63871542	63874051	2510
4	63889561	63892281	2721		Body depth,Dairy form,Foot angle,Feet and leg conformation,PTA type,Udder attachment,Rear leg placement - rear view,Udder height,Rump width,Stature,Strength,Udder cleft,Udder depth
4	63894866	63896144	1279
4	63951929	63954326	2398		Body temperature
4	64025781	64027431	1651
4	64039454	64040883	1430
4	64142575	64144065	1491
4	65602337	65603741	1405
4	65615009	65619556	4548
4	65619669	65620931	1263
4	65626816	65631288	4473
4	66090782	66091770	989
4	68323931	68324840	910	TAX1BP1
4	68431470	68432679	1210
4	68537346	68538460	1115	HIBADH
4	69722996	69724315	1320	CBX3
4	69742127	69742861	735	HNRNPA2B1
4	69914217	69914765	549
4	70060257	70076906	16650
4	70077028	70097348	20321
4	70737276	70738593	1318	CYCS
4	71063195	71064896	1702	LOC100299757
4	72085239	72086681	1443	ADAM22
4	72518601	72520011	1411
4	72865634	72867069	1436
4	72903141	72904021	881
4	73137588	73142986	5399
4	74570046	74571225	1180
4	74658684	74659511	828
4	75015745	75016681	937
4	75431032	75432701	1670
4	76595252	76597700	2449	CCM2
4	76666850	76668355	1506	PURB
4	76754900	76773106	18207	OGDH
4	76774382	76792570	18189	OGDH
4	78559264	78561444	2181
4	79274411	79275972	1562
4	79584474	79585641	1168
4	79767174	79769898	2725
4	79866862	79869577	2716
4	80912637	80913598	962	SUGCT
4	81940750	81941645	896
4	82357657	82358249	593	AMPH
4	82533043	82534899	1857	LOC100335205
4	82539056	82540861	1806	LOC100335205
4	82576715	82577226	512
4	82585403	82601665	16263
4	82605238	82620816	15579
4	82620841	82627550	6710
4	82628169	82630929	2761
4	82631457	82636472	5016
4	82637429	82640054	2626
4	82656902	82662600	5699
4	82663486	82676243	12758
4	82686675	82697713	11039
4	82705883	82706998	1116
4	82719694	82721559	1866
4	82729769	82731087	1319
4	82742516	82744973	2458
4	82902310	82903087	778
4	83044274	83068238	23965
4	83424769	83425510	742
4	83946004	83947100	1097
4	85372209	85375598	3390
4	86614360	86615379	1020
4	86626067	86627919	1853
4	87914883	87915957	1075	ASB15
4	88068559	88069739	1181	WASL
4	88137297	88145444	8148
4	88165216	88166520	1305
4	88168415	88170058	1644
4	88189239	88194584	5346	HYAL4
4	88207123	88210554	3432	SPAM1
4	88214015	88216571	2557	SPAM1
4	88230872	88232285	1414		Milk trans-vaccenic acid content
4	88251646	88257418	5773
4	88287178	88288461	1284
4	88290517	88292202	1686
4	88311047	88313031	1985
4	88318479	88324018	5540
4	88328485	88335407	6923
4	88350177	88362356	12180
4	88369791	88372625	2835	LOC509761
4	88428669	88429880	1212
4	88788522	88789178	657
4	88918317	88918915	599
4	89842505	89844957	2453
4	91087730	91088559	830	GRM8
4	91894983	91896047	1065	SND1
4	92229623	92230373	751	SND1,LRRC4
4	92735825	92736812	988	CALU
4	92841196	92842150	955
4	93188863	93190280	1418	AHCYL2
4	93304417	93306691	2275	AHCYL2
4	94262503	94263780	1278	MEST
4	94278489	94281374	2886	COPG2
4	94282792	94310524	27733	COPG2
4	94310893	94313947	3055	COPG2
4	94315548	94341851	26304	COPG2
4	94346282	94349448	3167	COPG2
4	94770537	94772189	1653
4	94815065	94816418	1354
4	95478431	95482278	3848		Bovine respiratory disease susceptibility
4	97962747	97966036	3290	SLC35B4
4	98352547	98353166	620	BPGM
4	98471740	98472890	1151
4	98838698	98840108	1411	WDR91
4	98878052	98918422	40371	STRA8,LOC514257
4	98926324	98933335	7012	LOC514257
4	98935573	98945804	10232	LOC514257
4	98951193	98956685	5493	LOC514257
4	98958726	98961925	3200	LOC514257
4	98968107	99042850	74744	LOC514257,LOC100337457
4	99048660	99074325	25666	LOC100337457
4	99074889	99117964	43076
4	99119382	99130166	10785
4	99141479	99150547	9069
4	99481913	99482734	822
4	100029591	100030229	639
4	100221013	100221731	719
4	102273533	102274819	1287	TRIM24
4	103620277	103621028	752
4	103739640	103741025	1386	SLC37A3
4	103823793	103825513	1721	MKRN1
4	103936549	103937790	1242	DENND2A
4	105170606	105173285	2680
4	105179765	105191255	11491	LOC787760
4	105192206	105203148	10943	LOC787774
4	105209977	105212257	2281
4	105520762	105523579	2818
4	105548538	105551166	2629
4	105581411	105582687	1277
4	105588202	105600732	12531
4	105600990	105605281	4292	LOC100297263
4	105606234	105628515	22282
4	105628588	105646365	17778
4	105646513	105717329	70817	LOC783945
4	105717510	105719988	2479
4	105801803	105898660	96858
4	105898761	105927507	28747
4	105929918	105977734	47817
4	105979693	106004194	24502
4	106010473	106012702	2230
4	106050451	106055701	5251
4	106058487	106063132	4646	LOC786254
4	106086899	106090685	3787
4	106096308	106100287	3980
4	106105359	106107674	2316	LOC100300510
4	106185878	106187416	1539	TRPV6
4	106241982	106243410	1429	TRPV5
4	106347207	106349853	2647
4	106380576	106388378	7803	LOC107132446
4	106394951	106402686	7736	LOC107132447
4	106524657	106527248	2592
4	106544509	106547103	2595
4	107336373	107337585	1213
4	107363779	107365243	1465
4	107398413	107400101	1689
4	107421888	107422580	693
4	107446189	107447617	1429
4	107462955	107468634	5680
4	107471797	107477073	5277
4	107477521	107503904	26384
4	107504987	107508514	3528
4	107510481	107514471	3991
4	107516566	107522276	5711
4	107527208	107533099	5892
4	107533954	107553600	19647
4	107555616	107559898	4283	LOC507423
4	107577926	107583356	5431	LOC504233
4	108259943	108278187	18245
4	108281876	108283397	1522
4	108291463	108309037	17575
4	112556914	112559868	2955
4	112657307	112660481	3175	SSPO
4	112728227	112731196	2970		Average daily feed intake,Carcass weight
4	112877937	112907440	29504	GIMAP7	Tick resistance
4	112936009	112941556	5548	LOC511617
4	112954551	112985478	30928	GIMAP7
4	112993961	112999800	5840
4	113009727	113011808	2082
4	113012849	113035609	22761
4	113065453	113083611	18159	GIMAP4
4	113102463	113114445	11983	GIMAP7
4	113119696	113120781	1086	GIMAP7
4	113131615	113136689	5075	LOC512867
4	113167385	113168466	1082
4	113182065	113185043	2979
4	113191412	113201224	9813
4	113223484	113243007	19524	LOC768255
4	113253624	113269669	16046	GIMAP6
4	113274140	113278368	4229	GIMAP7
4	113285658	113290430	4773	GIMAP7
4	113314516	113317355	2840	LOC615733
4	113337482	113341395	3914	GIMAP5
4	113349279	113350180	902	LOC530077
4	114203575	114233864	30290	PRKAG2
4	114233919	114251736	17818	PRKAG2
4	114252463	114253262	800	PRKAG2
4	114256737	114259631	2895	PRKAG2
4	114260748	114263673	2926	PRKAG2
4	114264288	114282099	17812	PRKAG2	Milk myristoleic acid content
4	114597796	114598773	978
4	114802436	114803013	578	KMT2C
4	115293793	115295374	1582
4	115468412	115469229	818
4	116755116	116761038	5923	DPP6
4	116762981	116767529	4549	DPP6
4	116769804	116778692	8889	DPP6
4	116778748	116785141	6394	DPP6
4	116785899	116787950	2052	DPP6
4	116788022	116796207	8186	DPP6	Muscle carnosine content
4	116797317	116797956	640	DPP6
4	117980701	117981958	1258
4	119768558	119770630	2073
4	119841858	119889371	47514	LOC112446467
4	119889481	119905624	16144
4	119905724	119917197	11474
4	119925202	119927777	2576
4	119946571	119948621	2051
4	119974438	119975135	698
5	32014	44660	12647
5	54152	65730	11579
5	73051	84712	11662
5	90724	105633	14910
5	120528	138507	17980
5	184924	189887	4964		Teat number
5	199891	303416	103526		Teat number
5	303438	402060	98623
5	403464	412706	9243
5	412949	427618	14670
5	442129	484941	42813
5	486053	521004	34952
5	524958	541559	16602
5	553522	563647	10126
5	1408433	1409911	1479	RAB21
5	2533425	2534514	1090
5	4063795	4065346	1552
5	4632886	4635036	2151
5	5033426	5034530	1105	GLIPR1,KRR1
5	5591864	5592762	899
5	5615788	5617698	1911
5	5837427	5838614	1188
5	6613229	6616158	2930
5	7114722	7115661	940
5	8419064	8419797	734
5	9135500	9136776	1277
5	10286746	10287979	1234	MYF5
5	10968317	10969905	1589	PPFIA2
5	14668872	14670280	1409	LRRIQ1,TSPAN19
5	16651551	16652097	547
5	16722922	16723824	903
5	17118795	17119856	1062
5	18374571	18377409	2839
5	19288428	19289374	947
5	19476158	19477016	859	ATP2B1
5	22470770	22474337	3568
5	23205059	23208096	3038	NUDT4
5	23215237	23216081	845	UBE2N
5	23236713	23238611	1899	UBE2N
5	23615942	23618038	2097	CRADD
5	24360338	24363278	2941	TMCC3
5	24748788	24749625	838	NR2C1
5	25143937	25144742	806	USP44
5	25182968	25186775	3808
5	25244107	25246867	2761
5	25288097	25289688	1592
5	25309685	25311275	1591
5	25781125	25781857	733	HNRNPA1,LOC100848353
5	26134523	26135314	792
5	26383463	26384173	711
5	26524830	26525548	719
5	26812279	26815512	3234	ZNF740
5	26923582	26924271	690
5	27384244	27392796	8553	KRT6A
5	27402672	27415121	12450	KRT6B
5	27419285	27425873	6589	KRT6C
5	27570593	27571275	683	KRT83
5	27574866	27575974	1109	KRT83
5	27588092	27592497	4406	KRT86
5	27601226	27605929	4704	KRT81
5	27623478	27634569	11092	LOC787600
5	27640842	27642249	1408	LOC787600
5	27644052	27644588	537	LOC787600
5	27645625	27656706	11082	LOC787600
5	27660787	27661445	659	LOC507184
5	28269435	28271047	1613
5	28546306	28547661	1356	SMAGP
5	28709158	28711622	2465
5	28721762	28725454	3693	SLC11A2
5	28725793	28727688	1896	SLC11A2
5	28729372	28731035	1664	SLC11A2
5	28732569	28733585	1017	SLC11A2
5	28735108	28759116	24009	SLC11A2
5	28779474	28783254	3781
5	28791812	28792734	923
5	28792748	28794426	1679
5	28801506	28803239	1734
5	28805084	28806118	1035
5	28823648	28825944	2297
5	28846151	28849876	3726	SLC11A2,LOC512464
5	28854419	28856215	1797	SLC11A2,LOC512464
5	28856899	28866315	9417	SLC11A2,LOC512464
5	28868569	28880730	12162	SLC11A2,LOC512464
5	28896491	28897582	1092
5	28898449	28899864	1416
5	28908834	28917294	8461
5	28928311	28930550	2240		Milk C18 index,Milk unsaturated fatty acid content
5	28936030	28937071	1042	LOC112441543
5	28939475	28959506	20032	LOC112441543
5	28963310	28966019	2710
5	28968927	28970419	1493	HIGD1C
5	28976273	28977387	1115	HIGD1C
5	29003860	29007716	3857	METTL7A
5	29197280	29198186	907	DIP2B
5	29797939	29799873	1935	SMARCD1
5	30304039	30305271	1233	SPATS2
5	30468838	30469509	672
5	30538100	30549601	11502	LOC100141266
5	30552641	30553783	1143
5	30555879	30556431	553
5	30562621	30574196	11576	TUBA1C
5	30658381	30660484	2104	TUBA1A
5	30700870	30702908	2039	TUBA1B
5	31048130	31049327	1198
5	31058109	31059608	1500	CCNT1
5	31066680	31072051	5372	CCNT1
5	31146255	31152820	6566		Stature
5	31184874	31186446	1573	LALBA
5	31206137	31208342	2206	LALBA
5	31211878	31213428	1551	LALBA
5	31265647	31266570	924
5	31285236	31303191	17956
5	31396171	31396998	828
5	31671988	31675346	3359
5	31678360	31681719	3360
5	31760806	31762063	1258
5	32361352	32362522	1171
5	32778697	32783041	4345
5	33510932	33511688	757
5	34155852	34156510	659
5	34309338	34310921	1584	ARID2
5	34315571	34317070	1500	ARID2
5	34580855	34585248	4394
5	34992566	34993589	1024	ANO6
5	35483876	35485348	1473	NELL2
5	35523454	35524101	648	NELL2
5	36677883	36680199	2317
5	37116663	37117845	1183	ADAMTS20
5	37390005	37390778	774
5	37600584	37601221	638
5	38053761	38054569	809
5	38255721	38256881	1161	PPHLN1
5	38319578	38322908	3331	PPHLN1
5	38327455	38328217	763	PPHLN1
5	39043523	39063913	20391
5	39109907	39110939	1033
5	39415934	39416958	1025	PDZRN4
5	40415563	40416977	1415
5	41248867	41280059	31193	SLC2A13
5	41599627	41601381	1755
5	41694807	41695828	1022
5	41958674	41959622	949
5	41980361	41981653	1293
5	42528872	42531535	2664		Inhibin level
5	42534420	42540502	6083
5	42564548	42571453	6906
5	42572413	42577213	4801
5	43114272	43115415	1144	KCNMB4
5	44113534	44122471	8938		Body weight (yearling),Inhibin level,Interval to first estrus after calving
5	44122657	44158272	35616		Inhibin level
5	44159012	44161263	2252
5	44170298	44238782	68485	LOC785803,LOC781146
5	44238835	44272222	33388	LOC112446693
5	44277193	44277892	700
5	44289800	44312599	22800	LOC617219
5	44314393	44322498	8106
5	44322727	44334795	12069
5	44338776	44354833	16058
5	44361977	44362951	975		Inhibin level
5	44365213	44373039	7827	LYZ2
5	44375732	44378557	2826
5	44390731	44403374	12644	LYZ1	Inhibin level
5	44409970	44411120	1151
5	44419002	44421146	2145
5	44421156	44433223	12068	LYZ3
5	44435406	44437860	2455
5	44440774	44441604	831
5	44442013	44447059	5047
5	44448614	44449976	1363
5	44459324	44461023	1700
5	44464942	44466332	1391
5	44491527	44496034	4508
5	44503306	44505172	1867
5	44506896	44517424	10529	LYS,LYZ
5	44529232	44532750	3519
5	44715565	44717645	2081
5	45156905	45158260	1356	RAP1B
5	45530562	45531499	938
5	45615462	45617507	2046
5	47816155	47822730	6576	HMGA2
5	48043396	48044282	887
5	48691025	48691832	808	WIF1
5	48852545	48854579	2035
5	49017656	49019888	2233	TBC1D30,LOC101906182
5	49100447	49102434	1988	GNS
5	49103023	49106758	3736	GNS
5	49109776	49111650	1875
5	50944686	50946085	1400
5	51099417	51100683	1267	MON2
5	51147116	51148033	918	USP15
5	52154102	52154859	758
5	52231195	52233103	1909
5	52714934	52716331	1398
5	52923563	52924646	1084
5	52956603	52957302	700
5	53504735	53505553	819
5	53785176	53786941	1766	SLC16A7
5	54207316	54208540	1225
5	55330737	55346212	15476
5	55851505	55853457	1953
5	56190479	56191524	1046	R3HDM2
5	56354259	56355335	1077
5	56448319	56449524	1206
5	56458914	56462807	3894
5	56462820	56467851	5032
5	56472435	56477419	4985
5	56485186	56494802	9617	LOC100139075	Length of productive life
5	56536483	56538107	1625	RDH16
5	56781032	56782195	1164	PTGES3
5	56861586	56862808	1223	RBMS2
5	57062330	57064982	2653	CS
5	57338937	57340593	1657	CDK2
5	57497212	57497955	744	CIP29	Inhibin level
5	57691403	57732339	40937	LOC615284
5	57735290	57737074	1785
5	57737104	57771001	33898	LOC618816
5	57782450	57785483	3034
5	57787249	57789561	2313	LOC506139
5	57803496	57816421	12926	LOC526713
5	57818229	57850105	31877
5	57852731	57864278	11548	LOC510046
5	57866479	57868255	1777
5	57874328	57899699	25372	LOC529303
5	57902031	57910187	8157	LOC782624
5	57911837	57914761	2925
5	57920804	57926124	5321	LOC782591
5	58124358	58128248	3891	LOC782220
5	58129431	58137240	7810
5	58209595	58211547	1953
5	58230340	58231906	1567
5	58232614	58234232	1619
5	58249354	58251359	2006		Coat color
5	58277165	58278760	1596
5	58348921	58349919	999
5	58358273	58363449	5177
5	58370598	58375032	4435
5	58376426	58393068	16643
5	58401235	58413686	12452
5	58415281	58416591	1311
5	58418046	58437425	19380	LOC787659
5	58452586	58467154	14569	OR6C68
5	58470283	58487416	17134
5	58580219	58590157	9939
5	58595419	58598517	3099	LOC100138866
5	58610172	58642251	32080	LOC787866
5	58645099	58649711	4613
5	58653086	58692129	39044
5	58692134	58700927	8794	LOC787991
[truncated: 7,447 more rows]

## Sheet: Table S5
Table S5. Statistics of segmental duplication for each chromosome.
chr	chr_length	SD_count	SD_length	Percentage
autosome	2489385779	9445	71877120	0.0288734
1	158534110	388	2360833	0.0148916
2	136231102	357	1142346	0.00838535
3	121005158	600	3859449	0.0318949
4	120000601	405	2742959	0.0228579
5	120089316	554	5004378	0.0416721
6	117806340	363	1838818	0.0156088
7	110682743	516	4296211	0.0388155
8	113319770	353	2761375	0.024368
9	105454467	270	1912567	0.0181364
10	103308737	492	4171308	0.0403771
11	106982474	287	1197684	0.0111951
12	87216183	256	3126631	0.0358492
13	83472345	356	2911436	0.034879
14	82403003	183	1427868	0.0173279
15	85007780	515	4938314	0.0580925
16	81013979	346	2461702	0.0303861
17	73167244	261	1465038	0.0200231
18	65820629	508	4258936	0.0647052
19	63449741	336	2097932	0.0330645
20	71974595	144	903688	0.0125557
21	69862954	328	2791233	0.039953
22	60773035	144	632870	0.0104137
23	52498615	311	3072077	0.0585173
24	62317253	151	1033986	0.0165923
25	42350435	135	753707	0.0177969
26	51992305	225	1903415	0.0366096
27	45612108	115	1878437	0.0411829
28	45940150	206	1138901	0.024791
29	51098607	340	3793021	0.0742294

## Sheet: Table S6
Table S6. Repeat properties of bovine segmental duplications and flanking regions
Repeat	Genome					Segemental Duplications					Enrichment ratio in SD			20-kb Flanks					Enrichment ratio in 20-kb flanks
	Length	Count	Ave. Len.	Length%	Count/1 Mb	Length	Count	Ave. Len.	Length%	Count/Mb	Length%	Count/ Mb	Ave. Len.	Length	Count	Ave. Len.	Length%	Count/Mb	Length%	Count/ Mb	Ave. Len.
DNA	56621071	315705	179.348	0.022745	126.82	946268	5491	172.331	0.0131651	76.3943	0.578812	0.602381	0.960873	4117852	22828	180.386	0.0128868	71.4399	0.343212	0.342761	0.998688
LINE	692062537	1724251	401.37	0.278005	692.641	19536542	42499	459.694	0.271805	591.273	0.977696	0.85365	1.14531	58272100	138341	421.221	0.182362	432.936	0.437706	0.408148	0.932469
SINE	305938191	2043794	149.691	0.122897	821.003	6619378	44949	147.264	0.092093	625.359	0.749351	0.761701	0.983786	23153915	155159	149.227	0.0724598	485.568	0.38**	0.380059	1.00851
LTR	120310099	501893	239.713	0.0483292	201.613	4352226	14555	299.019	0.0605509	202.498	1.25**	1.00439	1.24741	10366490	41429	250.223	0.0324418	129.651	0.47**	0.432029	0.928216
Satellite	2696678	2868	940.264	0.00108327	1.15209	221158	116	1906.53	0.00307689	1.61387	2.84**	1.40081	2.02766	578832	514	1126.13	0.00181145	1.60855	0.99**	0.891682	0.904157
Simple	20895911	493728	42.3227	0.008394	198.333	663379	13978	47.4588	0.00922935	194.471	1.09952	0.980525	1.12136	1538349	36004	42.7272	0.00481424	112.674	0.397694	0.380563	0.956923
Low complexity	3812421	76641	49.7439	0.00153147	30.7871	117835	2363	49.8667	0.0016394	32.8756	1.07047	1.06783	1.00247	94202	881	106.926	0.000294804	2.75708	0.394777	0.393293	0.996241
Others	1309925	10783	121.481	0.000526204	4.33159	45359	443	102.391	0.000631063	6.1633	1.19927	1.42287	0.842855	285325	5773	49.424	0.00089292	18.0665	0.42**	0.454806	1.09208
Total repeat	1203646833	5169663	2123.93	0.483512	2076.68	32502145	124394	3184.56	0.45219	1730.65	0.935222	0.833372	1.49937	98407065	400929	2326.27	0.307963	1254.7	0.42**	0.392879	0.938949
We compare the repeat content of duplicated regions as detected by SDquest; 20-kb flanking regions immediately flanking the clustered duplications and the genome average. Enrichment ratios were defined as the total repeat length, count/1 Mb and average length of duplicated sequence divided by the repeat length, count/1 Mb and average length of genome. The significance of the enrichment was determ…

## Sheet: Table S7
Table S7. Gene or QTL enrichment of segmental duplication regions.
Enrichment	ONTOLOGY	ID	Description	Gene/QTL_Ratio	dbGene/QTL_Ratio	pvalue	p.adjust	geneID
GO	MF	GO:0003924	GTPase activity	21/524	55/3843	4.18304e-06	0.00166903	ARL6/TUBA4A/TUBA1D/RAB21/TUBA1C/TUBA1A/RAP1B/DNM1L/TUBA8/TUBB4A/RAB11A/ATL1/TUBB4B/RAN/TUBA3E/TUBB3/TUBG1/TUBG2/GFM2/TUBB2B/TUBB6
KEGG	-	bta04145	Phagosome	40/830	153/6128	1.96601e-05	0.00267505	LOC782966/ATP6V1A/TUBA4A/TUBA1D/FCGR2B/FCGR2A/CD36/LOC100141266/TUBA1C/TUBA1A/TUBA1B/C1R/TUBA8/TLR6/CANX/TUBB4A/ATP6V0C/RAC1/ATP6V1D/TUBB4B/ITGB1/TUBB1/TUBA3E/LOC100295712/TUBB3/ITGB3/ACTG1/BOLA-DQA2/BOLA-DQB/BOLA-DQA5/BOLA-DQA1/BOLA-DRB3/LOC512672/BOLA-N/TUBB2B/TUBB2A/TUBB6/ACTB/LOC533307/SFTPD
KEGG	-	bta00980	Metabolism of xenobiotics by cytochrome P450	18/830	48/6128	2.63551e-05	0.00267505	GSTM1/UGT1A1/UGT1A6/ADH6/LOC615303/LOC540615/UGT2B10/LOC100296421/MGC152010/UGT2A1/GSTA2/GSTA1/GSTA5/CYP3A4/CYP3A5/LOC785216/GSTO1/ALDH3B1
KEGG	-	bta04540	Gap junction	27/830	92/6128	5.21215e-05	0.00279783	LOC782966/ADCY5/TUBA4A/TUBA1D/LOC100141266/TUBA1C/TUBA1A/TUBA1B/ITPR2/TUBA8/TUBB4A/MAP2K1/MAP2K5/SOS1/TUBB4B/PLCB1/TUBB1/TUBA3E/LOC100295712/TUBB3/PRKCG/TUBB2B/TUBB2A/TUBB6/PRKG1/LOC533307/CDK1
KEGG	-	bta00982	Drug metabolism - cytochrome P450	19/830	55/6128	5.97612e-05	0.00279783	GSTM1/UGT1A1/UGT1A6/ADH6/LOC615303/LOC540615/UGT2B10/LOC100296421/MGC152010/UGT2A1/FMO4/GSTA2/GSTA1/GSTA5/CYP3A4/CYP3A5/LOC785216/GSTO1/ALDH3B1
KEGG	-	bta00053	Ascorbate and aldarate metabolism	9/830	16/6128	6.89121e-05	0.00279783	UGT1A1/UGT1A6/LOC615303/LOC540615/UGT2B10/LOC100296421/MGC152010/UGT2A1/ALDH3A2
KEGG	-	bta00040	Pentose and glucuronate interconversions	10/830	20/6128	0.000100544	0.00340175	UGT1A1/UGT1A6/LOC615303/LOC540615/UGT2B10/LOC100296421/MGC152010/UGT2A1/ALDH3A2/DCXR
KEGG	-	bta05416	Viral myocarditis	21/830	67/6128	0.000125002	0.00362506	CYCS/MYH9/ICAM1/SGCD/MYH7/RAC1/EIF4G2/MYH8/MYH4/MYH1/MYH2/RAC3/ACTG1/BOLA-DQA2/BOLA-DQB/BOLA-DQA5/BOLA-DQA1/BOLA-DRB3/LOC512672/BOLA-N/ACTB
KEGG	-	bta04612	Antigen processing and presentation	20/830	65/6128	0.000238478	0.00581972	NFYC/NKG2A/CANX/HSPA4/HSPA2/B2M/RFXAP/KIR2DL5A/KIR3DL1/KIR2DS1/NFYA/BOLA-DQA2/BOLA-DQB/BOLA-DQA5/BOLA-DQA1/BOLA-DRB3/HSPA1A/HSPA1L/LOC512672/BOLA-N
KEGG	-	bta00983	Drug metabolism - other enzymes	14/830	38/6128	0.000258017	0.00581972	UCK2/UGT1A1/UGT1A6/LOC615303/LOC540615/UGT2B10/LOC100296421/MGC152010/UGT2A1/XDH/CES1/LOC508916/CYP3A4/CYP3A5
KEGG	-	bta00830	Retinol metabolism	15/830	46/6128	0.000715442	0.0145235	CYP4A11/CYP4A22/UGT1A1/UGT1A6/RDH16/ADH6/LOC615303/LOC540615/UGT2B10/LOC100296421/MGC152010/UGT2A1/LRAT/CYP3A4/CYP3A5
KEGG	-	bta00140	Steroid hormone biosynthesis	14/830	43/6128	0.00108809	0.0200802	UGT1A1/UGT1A6/LOC615303/LOC540615/UGT2B10/LOC100296421/MGC152010/UGT2A1/CYP19A1/CYP11B1/CYP21/CYP3A4/CYP3A5/CYP17A1
KEGG	-	bta00500	Starch and sucrose metabolism	13/830	39/6128	0.00127378	0.0215481	GBE1/LOC539383/AMY2B/UGT1A1/UGT1A6/LOC615303/LOC540615/UGT2B10/LOC100296421/MGC152010/UGT2A1/UXS1/TREH
QTL	-	-	Length of productive life	1635/109842	45/837	1.5241e-12	6.94991e-10	-
QTL	-	-	Conception rate	1160/109842	33/837	5.20334e-10	1.18636e-07	-
QTL	-	-	Calving ability	14/109842	6/837	6.27692e-09	9.54092e-07	-
QTL	-	-	Inseminations per conception	205/109842	11/837	9.68262e-07	0.000110382	-
QTL	-	-	Bovine respiratory disease susceptibility	451/109842	15/837	3.78229e-06	0.000344945	-
QTL	-	-	Bovine leukemia virus susceptibility	36/109842	4/837	0.0002313	0.0161271	-
QTL	-	-	Calving ease (maternal)	735/109842	16/837	0.000247565	0.0161271	-
QTL	-	-	Stillbirth	901/109842	18/837	0.000291604	0.0166214	-

## Sheet: Table S8
Table S8. CNV locations.
chr	start	end	length	type	id
1	855737	856239	502	INV	Sample1-012
1	1856739	1858808	2069	DEL	Sample1-012
1	4019044	4019302	258	DEL	Sample1-012
1	4022398	4023205	807	DUP	Sample1-012
1	17765654	17766363	709	INV	Sample1-012
1	21930375	21932340	1965	DUP	Sample1-012
1	29005615	29006428	813	DUP	Sample1-012
1	53084611	53084903	292	DEL	Sample1-012
1	58101758	58156667	54909	DUP	Sample1-012
1	81910331	81913658	3327	DEL	Sample1-012
1	90263612	90263904	292	DEL	Sample1-012
1	93509339	93514538	5199	DEL	Sample1-012
1	95627908	95630500	2592	DUP	Sample1-012
1	100987715	100988309	594	INV	Sample1-012
1	108005062	108010995	5933	DUP	Sample1-012
1	109975807	109977351	1544	DEL	Sample1-012
1	114643718	114643927	209	INV	Sample1-012
1	129371088	129379616	8528	DEL	Sample1-012
1	140583543	140583940	397	INV	Sample1-012
1	150755068	150755211	143	INV	Sample1-012
2	20513763	20514292	529	INV	Sample1-012
2	24295168	24301719	6551	DUP	Sample1-012
2	57528021	57528975	954	DEL	Sample1-012
2	71099010	71323767	224757	DEL	Sample1-012
2	73761779	73762173	394	INV	Sample1-012
2	79102825	79103312	487	DEL	Sample1-012
2	84512921	84513492	571	INV	Sample1-012
2	88358472	88359291	819	INV	Sample1-012
2	100858753	100860392	1639	DEL	Sample1-012
2	101251438	101251798	360	INV	Sample1-012
2	101691509	101691689	180	INV	Sample1-012
2	105136633	105137892	1259	DEL	Sample1-012
2	107541045	107542259	1214	DEL	Sample1-012
2	118525217	118525511	294	INV	Sample1-012
2	121620730	121621152	422	INV	Sample1-012
2	122872928	122874471	1543	DEL	Sample1-012
2	128845988	128847184	1196	DUP	Sample1-012
3	1773517	1774246	729	DEL	Sample1-012
3	9118234	9118867	633	DEL	Sample1-012
3	23872178	23873051	873	DEL	Sample1-012
3	27600068	27600442	374	DEL	Sample1-012
3	29313598	29314623	1025	INV	Sample1-012
3	42675690	42676132	442	INV	Sample1-012
3	46393545	46393791	246	DEL	Sample1-012
3	50073655	50074667	1012	DEL	Sample1-012
3	59194768	59195196	428	DEL	Sample1-012
3	88217717	88218037	320	INV	Sample1-012
3	98578797	98579750	953	DEL	Sample1-012
3	104032794	104035876	3082	DEL	Sample1-012
3	104466454	104467440	986	DEL	Sample1-012
3	113720169	113720430	261	INV	Sample1-012
3	114684905	114693280	8375	DUP	Sample1-012
4	23981945	23982292	347	DUP	Sample1-012
4	35127640	35129658	2018	DEL	Sample1-012
4	40919282	40921966	2684	DEL	Sample1-012
4	44020517	44021562	1045	DEL	Sample1-012
4	46679649	46680272	623	DEL	Sample1-012
4	98072038	98104900	32862	DUP	Sample1-012
4	99481913	99482798	885	DEL	Sample1-012
4	111528432	111529865	1433	DEL	Sample1-012
5	761584	762521	937	DEL	Sample1-012
5	5741705	5742491	786	INV	Sample1-012
5	24660823	24666278	5455	DUP	Sample1-012
5	25608116	25608863	747	DEL	Sample1-012
5	35598312	35598818	506	DEL	Sample1-012
5	44912667	44921219	8552	DEL	Sample1-012
5	48031438	48032752	1314	DEL	Sample1-012
5	48862367	48862840	473	INV	Sample1-012
5	60914837	60918962	4125	DEL	Sample1-012
5	61975993	61976796	803	INV	Sample1-012
5	63225965	63226448	483	INV	Sample1-012
5	73325097	73334204	9107	DEL	Sample1-012
5	75492367	75498177	5810	DUP	Sample1-012
5	76600224	76601324	1100	INV	Sample1-012
5	79047485	79048961	1476	DEL	Sample1-012
5	87411620	87412087	467	INV	Sample1-012
5	114388111	114388771	660	INV	Sample1-012
6	9633420	9633921	501	INV	Sample1-012
6	10962442	10967439	4997	DEL	Sample1-012
6	12895600	12896368	768	DEL	Sample1-012
6	21866547	21872629	6082	DEL	Sample1-012
6	38160769	38161487	718	DEL	Sample1-012
6	38193768	38195371	1603	DEL	Sample1-012
6	62215548	62216242	694	INV	Sample1-012
6	65864480	65866092	1612	DEL	Sample1-012
6	68249401	68250406	1005	DEL	Sample1-012
6	82575716	82575930	214	INV	Sample1-012
6	89957183	89957599	416	INV	Sample1-012
6	91489224	91492013	2789	DEL	Sample1-012
6	91581592	91582162	570	INV	Sample1-012
6	93357858	93358575	717	DEL	Sample1-012
6	96591304	96593631	2327	DEL	Sample1-012
6	98645417	98645654	237	DEL	Sample1-012
6	101341211	101341640	429	INV	Sample1-012
6	108319049	108319319	270	INV	Sample1-012
6	110715435	110715830	395	INV	Sample1-012
6	112556399	112557040	641	INV	Sample1-012
7	11143186	11143747	561	INV	Sample1-012
7	18842167	18854754	12587	DUP	Sample1-012
7	26629648	26629804	156	INV	Sample1-012
7	28811141	28811389	248	INV	Sample1-012
7	34544882	34545467	585	DEL	Sample1-012
7	40275069	40278547	3478	DUP	Sample1-012
7	48727632	48730630	2998	DUP	Sample1-012
7	54686677	54687431	754	DEL	Sample1-012
7	82598908	82599182	274	INV	Sample1-012
8	2374098	2375177	1079	DEL	Sample1-012
8	3851826	3857774	5948	DUP	Sample1-012
8	5386644	5386963	319	INV	Sample1-012
8	7683029	7683288	259	INV	Sample1-012
8	8762190	8765916	3726	DUP	Sample1-012
8	10295883	10296494	611	INV	Sample1-012
8	10296491	10296771	280	INV	Sample1-012
8	12113892	12135199	21307	DUP	Sample1-012
8	18192588	18192817	229	INV	Sample1-012
8	29675653	29676228	575	DEL	Sample1-012
8	30154285	30154830	545	DEL	Sample1-012
8	30459819	30461288	1469	DUP	Sample1-012
8	35025128	35026065	937	INV	Sample1-012
8	56733120	56736176	3056	DEL	Sample1-012
8	57183064	57184148	1084	DEL	Sample1-012
8	60653236	60655393	2157	DEL	Sample1-012
8	67142629	67155820	13191	DUP	Sample1-012
8	71032254	71074620	42366	DUP	Sample1-012
8	78042413	78042711	298	INV	Sample1-012
8	80792260	80793416	1156	DEL	Sample1-012
8	81162838	81163944	1106	DEL	Sample1-012
8	88806365	88806836	471	DEL	Sample1-012
8	96913803	96914311	508	DEL	Sample1-012
8	101361890	101367017	5127	DUP	Sample1-012
8	106606684	106607372	688	INV	Sample1-012
8	108549834	108550778	944	DEL	Sample1-012
9	12843068	12847320	4252	DUP	Sample1-012
9	20025823	20025940	117	DEL	Sample1-012
9	33396208	33397344	1136	DEL	Sample1-012
9	34944110	34944315	205	DEL	Sample1-012
9	85250811	85251192	381	DEL	Sample1-012
9	86353558	86353922	364	INV	Sample1-012
9	95411207	95411504	297	INV	Sample1-012
9	104279608	104280523	915	INV	Sample1-012
10	10531873	10532754	881	DEL	Sample1-012
10	13048755	13049451	696	DEL	Sample1-012
10	13113265	13113608	343	DEL	Sample1-012
10	18279705	18284135	4430	DEL	Sample1-012
10	23581385	23581809	424	INV	Sample1-012
10	27060388	27061350	962	DEL	Sample1-012
10	48250468	48250992	524	INV	Sample1-012
10	68175433	68175942	509	INV	Sample1-012
10	69709272	69709672	400	INV	Sample1-012
10	76001359	76001751	392	INV	Sample1-012
10	81831735	81832403	668	DUP	Sample1-012
10	83842908	83846656	3748	DEL	Sample1-012
10	88131229	88131807	578	INV	Sample1-012
10	92442053	92443899	1846	DEL	Sample1-012
10	100028766	100029225	459	INV	Sample1-012
11	9422172	9423167	995	DEL	Sample1-012
11	14169010	14175234	6224	DUP	Sample1-012
11	16486083	16486406	323	INV	Sample1-012
11	29549789	29550072	283	INV	Sample1-012
11	33014728	33014937	209	INV	Sample1-012
11	43426169	43426236	67	INV	Sample1-012
11	46743638	46744086	448	INV	Sample1-012
11	47077053	47077417	364	INV	Sample1-012
11	55545192	55545507	315	DEL	Sample1-012
11	66213179	66214569	1390	DEL	Sample1-012
11	68893262	68895112	1850	DUP	Sample1-012
11	78749274	78749625	351	INV	Sample1-012
11	82520027	82539438	19411	DUP	Sample1-012
11	82822954	82824576	1622	DUP	Sample1-012
11	85950229	85950833	604	DEL	Sample1-012
11	86751432	86752078	646	DEL	Sample1-012
11	92441560	92441972	412	INV	Sample1-012
11	92483878	92492741	8863	DUP	Sample1-012
11	104181328	104181953	625	DEL	Sample1-012
12	3419179	3419851	672	DEL	Sample1-012
12	10964143	10964569	426	INV	Sample1-012
12	22987562	22994248	6686	DEL	Sample1-012
12	39943706	39944042	336	INV	Sample1-012
12	43376505	43377442	937	DUP	Sample1-012
12	76410582	76411130	548	INV	Sample1-012
12	77088084	77088866	782	DEL	Sample1-012
12	79162934	79177184	14250	DUP	Sample1-012
13	9568831	9569435	604	DEL	Sample1-012
13	21274026	21280391	6365	DEL	Sample1-012
13	24572028	24576445	4417	DUP	Sample1-012
13	29576964	29577793	829	DUP	Sample1-012
13	48222990	48223544	554	INV	Sample1-012
13	58866380	58866784	404	DEL	Sample1-012
13	62704396	62705615	1219	DEL	Sample1-012
13	63406460	63407174	714	DUP	Sample1-012
13	72535647	72542604	6957	DUP	Sample1-012
13	79831722	79833075	1353	DEL	Sample1-012
14	5977961	5979012	1051	DEL	Sample1-012
14	12020551	12021422	871	INV	Sample1-012
14	33267779	33268408	629	INV	Sample1-012
14	35080286	35080988	702	DEL	Sample1-012
14	52284599	52285299	700	DEL	Sample1-012
14	60316016	60317348	1332	DUP	Sample1-012
14	68672104	68673319	1215	DEL	Sample1-012
14	78462958	78463431	473	INV	Sample1-012
14	82052435	82053725	1290	DEL	Sample1-012
15	4494083	4494651	568	DEL	Sample1-012
15	39453990	39454963	973	DUP	Sample1-012
15	45917285	45918285	1000	DEL	Sample1-012
15	76814727	76820661	5934	DUP	Sample1-012
15	76966365	76967565	1200	DEL	Sample1-012
15	78439163	78441103	1940	DEL	Sample1-012
16	3537490	3540027	2537	DUP	Sample1-012
16	6343890	6345515	1625	DEL	Sample1-012
16	16298550	16298775	225	INV	Sample1-012
16	27712554	27713598	1044	DEL	Sample1-012
16	27811436	27818366	6930	DEL	Sample1-012
16	36575948	36576223	275	INV	Sample1-012
16	45741850	45785628	43778	DUP	Sample1-012
16	47165074	47166001	927	DEL	Sample1-012
16	54476246	54497313	21067	DEL	Sample1-012
16	56476604	56476794	190	INV	Sample1-012
16	72925161	72925906	745	DEL	Sample1-012
16	73289930	73290769	839	INV	Sample1-012
16	74402032	74402920	888	DEL	Sample1-012
17	5029643	5031805	2162	DUP	Sample1-012
17	6552909	6553759	850	DEL	Sample1-012
17	38118117	38118554	437	DEL	Sample1-012
17	39098302	39099397	1095	DEL	Sample1-012
17	44338741	44347127	8386	DEL	Sample1-012
17	46045802	46046279	477	DEL	Sample1-012
17	54662376	54662887	511	INV	Sample1-012
17	54970506	54970930	424	INV	Sample1-012
17	55037157	55038020	863	INV	Sample1-012
17	61098089	61102331	4242	DUP	Sample1-012
17	67109987	67111723	1736	DUP	Sample1-012
18	7623157	7623363	206	INV	Sample1-012
18	13473777	13473957	180	INV	Sample1-012
18	46152005	46152448	443	INV	Sample1-012
18	53663252	53663404	152	INV	Sample1-012
18	64275454	64276461	1007	INV	Sample1-012
19	3469561	3472251	2690	DUP	Sample1-012
19	8403681	8404833	1152	DEL	Sample1-012
19	16084449	16084635	186	INV	Sample1-012
19	16418518	16419955	1437	DEL	Sample1-012
19	27722816	27728545	5729	DEL	Sample1-012
19	30217223	30217539	316	INV	Sample1-012
19	32422388	32423079	691	DEL	Sample1-012
19	43019460	43019864	404	DEL	Sample1-012
19	48115913	48116808	895	DEL	Sample1-012
19	49271124	49271636	512	INV	Sample1-012
19	49658378	49659410	1032	INV	Sample1-012
19	58991668	58993998	2330	DEL	Sample1-012
19	60112239	60113794	1555	DEL	Sample1-012
20	4486781	4487091	310	INV	Sample1-012
20	7957267	7958340	1073	DEL	Sample1-012
20	15762157	15762561	404	DEL	Sample1-012
20	17408294	17408551	257	INV	Sample1-012
20	18362308	18364382	2074	DEL	Sample1-012
20	23051520	23056371	4851	DEL	Sample1-012
20	24821032	24821358	326	INV	Sample1-012
20	35189444	35189659	215	INV	Sample1-012
20	44424118	44431080	6962	DEL	Sample1-012
20	51131252	51132127	875	DEL	Sample1-012
20	61039855	61040122	267	DEL	Sample1-012
20	68636291	68637308	1017	DEL	Sample1-012
21	10387304	10388633	1329	INV	Sample1-012
21	19496795	19496846	51	DEL	Sample1-012
21	32119445	32121477	2032	DUP	Sample1-012
21	42370717	42371347	630	DEL	Sample1-012
21	44088131	44088462	331	INV	Sample1-012
21	60934591	60935266	675	INV	Sample1-012
22	11161166	11162638	1472	DEL	Sample1-012
22	19277886	19279343	1457	DEL	Sample1-012
22	45438671	45438854	183	INV	Sample1-012
22	48382239	48397631	15392	DUP	Sample1-012
22	59087047	59087882	835	DEL	Sample1-012
23	18203499	18204358	859	DEL	Sample1-012
23	22628092	22629519	1427	DEL	Sample1-012
23	41653350	41653619	269	INV	Sample1-012
24	39315811	39320916	5105	DUP	Sample1-012
24	42318612	42319668	1056	DEL	Sample1-012
24	43445360	43446575	1215	DEL	Sample1-012
24	45155980	45156333	353	INV	Sample1-012
24	54562208	54562566	358	INV	Sample1-012
25	5039899	5040174	275	INV	Sample1-012
25	6776391	6776822	431	INV	Sample1-012
25	7339841	7340477	636	DEL	Sample1-012
25	8116757	8117555	798	INV	Sample1-012
25	8319182	8319794	612	INV	Sample1-012
25	8722029	8819926	97897	DEL	Sample1-012
25	32247387	32247827	440	DEL	Sample1-012
26	20400923	20401179	256	INV	Sample1-012
26	24383835	24385308	1473	DEL	Sample1-012
26	32354313	32354710	397	INV	Sample1-012
26	36331902	36332577	675	INV	Sample1-012
26	47893121	47895121	2000	DEL	Sample1-012
27	20359773	20360516	743	DEL	Sample1-012
27	20414866	20415235	369	DEL	Sample1-012
27	26138941	26139937	996	DUP	Sample1-012
27	30231128	30231340	212	INV	Sample1-012
27	31050092	31050667	575	DEL	Sample1-012
27	34013316	34013847	531	INV	Sample1-012
27	35134618	35135811	1193	DEL	Sample1-012
27	38975729	38975863	134	INV	Sample1-012
27	42764971	42765262	291	INV	Sample1-012
28	3045929	3050005	4076	DEL	Sample1-012
28	4675856	4678405	2549	DEL	Sample1-012
28	38080805	38081821	1016	DEL	Sample1-012
29	9661250	9731587	70337	DEL	Sample1-012
29	13170419	13170819	400	INV	Sample1-012
29	14283988	14284538	550	DEL	Sample1-012
29	30886151	30886411	260	INV	Sample1-012
29	32965287	32969363	4076	DEL	Sample1-012
1	1208049	1208800	751	INV	Sample1-032
1	4068025	4068723	698	INV	Sample1-032
1	4177983	4178497	514	DUP	Sample1-032
1	5594963	5595452	489	INV	Sample1-032
1	5962359	5965847	3488	DEL	Sample1-032
1	7293262	7314098	20836	DUP	Sample1-032
1	7434780	7435444	664	INV	Sample1-032
1	19826917	19827264	347	INV	Sample1-032
1	23262324	23264133	1809	DEL	Sample1-032
1	32191762	32193093	1331	DUP	Sample1-032
1	39333076	39349945	16869	DUP	Sample1-032
1	58918401	58919335	934	INV	Sample1-032
1	72481836	72493483	11647	DUP	Sample1-032
1	79747994	79748347	353	INV	Sample1-032
1	80445444	80445909	465	DUP	Sample1-032
1	100349415	100350128	713	INV	Sample1-032
1	106833335	106834942	1607	DUP	Sample1-032
1	115038856	115044437	5581	DUP	Sample1-032
1	129371088	129379616	8528	DEL	Sample1-032
1	140237249	140237969	720	INV	Sample1-032
1	143297911	143298626	715	DUP	Sample1-032
1	145384454	145386251	1797	DUP	Sample1-032
1	148093736	148093961	225	INV	Sample1-032
1	148874079	148874426	347	INV	Sample1-032
1	150709182	150709844	662	INV	Sample1-032
1	150755068	150755211	143	INV	Sample1-032
1	153409894	153412141	2247	DEL	Sample1-032
1	158118485	158121955	3470	DEL	Sample1-032
2	79140	82544	3404	DUP	Sample1-032
2	3665627	3666325	698	DEL	Sample1-032
2	7834304	7836140	1836	DUP	Sample1-032
2	13278693	13279036	343	DUP	Sample1-032
2	13502293	13502437	144	INV	Sample1-032
2	19264331	19264582	251	INV	Sample1-032
2	22879053	22884625	5572	DUP	Sample1-032
2	38677585	38678875	1290	DEL	Sample1-032
2	73515506	73518387	2881	DEL	Sample1-032
2	73729485	73729566	81	INV	Sample1-032
2	84817479	84818163	684	DUP	Sample1-032
2	85841855	85842316	461	INV	Sample1-032
2	89184514	89184759	245	INV	Sample1-032
2	89812988	89823973	10985	DEL	Sample1-032
2	100858753	100860392	1639	DEL	Sample1-032
2	107541042	107542264	1222	DEL	Sample1-032
2	115528643	115536185	7542	DEL	Sample1-032
2	116403894	116405409	1515	DEL	Sample1-032
2	117267803	117271213	3410	DUP	Sample1-032
2	117785373	117787191	1818	DEL	Sample1-032
2	118166054	118166623	569	INV	Sample1-032
2	121163384	121165043	1659	DEL	Sample1-032
2	122210523	122219835	9312	DEL	Sample1-032
2	124651225	124654110	2885	DUP	Sample1-032
2	126430211	126432950	2739	DEL	Sample1-032
2	130072729	130075310	2581	DUP	Sample1-032
2	130653103	130663958	10855	DUP	Sample1-032
2	131376359	131380185	3826	DUP	Sample1-032
2	133855191	133862375	7184	DUP	Sample1-032
2	135042490	135048289	5799	DEL	Sample1-032
3	1773517	1774246	729	DEL	Sample1-032
3	3343545	3343967	422	INV	Sample1-032
3	9812681	9813105	424	DUP	Sample1-032
3	12574954	12576314	1360	DUP	Sample1-032
3	14139604	14143515	3911	DUP	Sample1-032
3	15353755	15357195	3440	DEL	Sample1-032
3	17237516	17240387	2871	DEL	Sample1-032
3	18562845	18564678	1833	DEL	Sample1-032
3	19495459	19497380	1921	DUP	Sample1-032
3	19636325	19650908	14583	DUP	Sample1-032
3	23872178	23873051	873	DEL	Sample1-032
3	24247353	24248612	1259	DUP	Sample1-032
3	27541469	27542371	902	DEL	Sample1-032
3	29849000	29857032	8032	DEL	Sample1-032
3	67435185	67435502	317	INV	Sample1-032
3	83703539	83704090	551	INV	Sample1-032
3	85250429	85251159	730	DEL	Sample1-032
3	87619704	87634790	15086	DUP	Sample1-032
3	90427562	90434327	6765	DEL	Sample1-032
3	98115956	98137061	21105	DUP	Sample1-032
3	98620754	98647931	27177	DUP	Sample1-032
3	102709500	102711297	1797	DUP	Sample1-032
3	103028119	103028568	449	DEL	Sample1-032
3	105872876	105873142	266	INV	Sample1-032
3	106859696	106877408	17712	DEL	Sample1-032
3	107686884	107697577	10693	DEL	Sample1-032
3	109632199	109637410	5211	DUP	Sample1-032
3	109848898	109854081	5183	DUP	Sample1-032
3	114091348	114109870	18522	DUP	Sample1-032
3	114764446	114773370	8924	DUP	Sample1-032
3	114977945	114978456	511	INV	Sample1-032
3	116491855	116500598	8743	DUP	Sample1-032
3	116916846	116990779	73933	DEL	Sample1-032
3	117991225	118010176	18951	DEL	Sample1-032
4	248311	249629	1318	INV	Sample1-032
4	4857949	4858793	844	DUP	Sample1-032
4	5161031	5161703	672	DUP	Sample1-032
4	11673813	11674521	708	INV	Sample1-032
4	16201072	16203360	2288	DEL	Sample1-032
4	20223300	20258536	35236	DEL	Sample1-032
4	24750717	24751711	994	DUP	Sample1-032
4	27934881	27956956	22075	DUP	Sample1-032
4	37904540	37904950	410	INV	Sample1-032
4	45561054	45562287	1233	DEL	Sample1-032
4	46679646	46680272	626	DEL	Sample1-032
4	47079808	47082189	2381	DEL	Sample1-032
4	58147515	58147976	461	INV	Sample1-032
4	58209343	58237724	28381	DUP	Sample1-032
4	64504992	64506279	1287	DEL	Sample1-032
4	65385480	65398826	13346	DEL	Sample1-032
4	66108326	66112502	4176	DUP	Sample1-032
4	70409742	70410622	880	INV	Sample1-032
4	89953753	89953935	182	INV	Sample1-032
4	90342237	90343318	1081	DEL	Sample1-032
4	93018944	93019834	890	DEL	Sample1-032
4	99424643	99426439	1796	DUP	Sample1-032
4	100763203	100767508	4305	DEL	Sample1-032
4	103422016	103422243	227	INV	Sample1-032
4	103866753	103867427	674	INV	Sample1-032
4	106041026	106045334	4308	DUP	Sample1-032
4	107655698	107656691	993	INV	Sample1-032
4	111528432	111529865	1433	DEL	Sample1-032
4	115210006	115210637	631	INV	Sample1-032
4	116899080	116900206	1126	DUP	Sample1-032
5	9409639	9410453	814	DEL	Sample1-032
5	10810180	10833629	23449	DEL	Sample1-032
5	11493334	11495453	2119	DUP	Sample1-032
5	15067343	15067605	262	DEL	Sample1-032
5	18837939	18838149	210	INV	Sample1-032
5	22367055	22383306	16251	DEL	Sample1-032
5	28417492	28426904	9412	DUP	Sample1-032
5	35129672	35129942	270	INV	Sample1-032
5	40484854	40486143	1289	DEL	Sample1-032
5	41005010	41007484	2474	DEL	Sample1-032
5	44912667	44921219	8552	DEL	Sample1-032
5	55228332	55228914	582	INV	Sample1-032
5	55994608	56078858	84250	DUP	Sample1-032
5	56236798	56243836	7038	DUP	Sample1-032
5	56433655	56461038	27383	DUP	Sample1-032
5	62482418	62482799	381	INV	Sample1-032
5	67547527	67548818	1291	DEL	Sample1-032
5	71671051	71688641	17590	DUP	Sample1-032
5	72916703	72919353	2650	DUP	Sample1-032
5	75145320	75147883	2563	DUP	Sample1-032
5	75799612	75826941	27329	DUP	Sample1-032
5	79047485	79048961	1476	DEL	Sample1-032
5	82320650	82321190	540	INV	Sample1-032
5	85312275	85313220	945	DUP	Sample1-032
5	90230578	90230752	174	INV	Sample1-032
5	97729549	97729795	246	INV	Sample1-032
5	100003565	100004052	487	INV	Sample1-032
5	100004310	100004968	658	DEL	Sample1-032
5	103824858	103826070	1212	DUP	Sample1-032
5	105118936	105119574	638	DEL	Sample1-032
5	106576016	106576929	913	DEL	Sample1-032
5	106861323	106861821	498	DEL	Sample1-032
5	107964751	108088513	123762	DUP	Sample1-032
5	110453055	110466848	13793	DUP	Sample1-032
5	114388111	114388771	660	INV	Sample1-032
5	115459730	115464462	4732	DUP	Sample1-032
5	117118385	117191701	73316	DEL	Sample1-032
5	119510799	119539986	29187	DUP	Sample1-032
6	5796173	5796716	543	DEL	Sample1-032
6	17563765	17577744	13979	DUP	Sample1-032
6	21604361	21606719	2358	DEL	Sample1-032
6	21688853	21690043	1190	DEL	Sample1-032
6	24876811	24877873	1062	DEL	Sample1-032
6	36125404	36129185	3781	DUP	Sample1-032
6	44338026	44338599	573	DEL	Sample1-032
6	47197080	47200168	3088	DEL	Sample1-032
6	59520359	59520924	565	INV	Sample1-032
6	69304227	69304817	590	INV	Sample1-032
6	82716154	82722130	5976	DUP	Sample1-032
6	86949652	86961433	11781	DUP	Sample1-032
6	88033793	88034333	540	DEL	Sample1-032
6	97080737	97102704	21967	DEL	Sample1-032
6	97991439	97992097	658	DEL	Sample1-032
6	99951521	99957929	6408	DUP	Sample1-032
6	102380605	102380761	156	INV	Sample1-032
6	111348525	111349161	636	INV	Sample1-032
6	111484606	111488348	3742	DUP	Sample1-032
6	113422635	113423349	714	DUP	Sample1-032
6	115826551	115828529	1978	DEL	Sample1-032
7	490621	507514	16893	DUP	Sample1-032
7	6704719	6705733	1014	DUP	Sample1-032
7	7967639	7968388	749	DEL	Sample1-032
7	13245244	13247681	2437	DUP	Sample1-032
7	14880890	14893271	12381	DEL	Sample1-032
7	14917459	14917614	155	INV	Sample1-032
7	17320885	17321187	302	DEL	Sample1-032
7	18405264	18405768	504	DEL	Sample1-032
7	20420449	20428260	7811	DEL	Sample1-032
7	21072186	21076659	4473	DEL	Sample1-032
7	21076688	21078627	1939	DUP	Sample1-032
7	24359468	24364452	4984	DUP	Sample1-032
7	26483183	26483850	667	INV	Sample1-032
7	29821912	29822261	349	INV	Sample1-032
7	43595730	43599774	4044	DUP	Sample1-032
7	46618949	46623404	4455	DUP	Sample1-032
7	53645569	53647468	1899	DUP	Sample1-032
7	59562000	59562272	272	INV	Sample1-032
7	61747298	61768012	20714	DEL	Sample1-032
7	63484776	63531629	46853	DUP	Sample1-032
7	63519597	63526469	6872	DEL	Sample1-032
7	64076151	64113130	36979	DEL	Sample1-032
7	64578336	64578980	644	DEL	Sample1-032
7	64610195	64610645	450	INV	Sample1-032
7	66338125	66346309	8184	DUP	Sample1-032
7	71832365	71863527	31162	DEL	Sample1-032
7	80368899	80391137	22238	DEL	Sample1-032
7	80960105	80960892	787	DEL	Sample1-032
7	89518075	89524457	6382	DUP	Sample1-032
7	95805274	95824453	19179	DUP	Sample1-032
7	96221731	96222622	891	DUP	Sample1-032
7	102477596	102480952	3356	DEL	Sample1-032
7	107861061	107869906	8845	DUP	Sample1-032
8	1424314	1462125	37811	DUP	Sample1-032
8	2374098	2375177	1079	DEL	Sample1-032
8	2439999	2456140	16141	DUP	Sample1-032
8	10477473	10477849	376	INV	Sample1-032
8	10769442	10771096	1654	DUP	Sample1-032
8	11724015	11724403	388	DUP	Sample1-032
8	16918417	16918851	434	INV	Sample1-032
8	30154285	30154830	545	DEL	Sample1-032
8	30379985	30394751	14766	DUP	Sample1-032
8	40796620	40797012	392	INV	Sample1-032
8	47812791	47813503	712	INV	Sample1-032
8	48940621	48941679	1058	DUP	Sample1-032
8	51232326	51233149	823	DEL	Sample1-032
8	55529164	55529516	352	INV	Sample1-032
8	59850362	59854622	4260	DUP	Sample1-032
8	61560115	61561735	1620	DEL	Sample1-032
8	62384392	62385239	847	INV	Sample1-032
8	62550911	62551180	269	DEL	Sample1-032
8	65743115	65744872	1757	DEL	Sample1-032
8	68262561	68263345	784	DEL	Sample1-032
8	70678389	70718707	40318	DUP	Sample1-032
8	72268629	72271599	2970	DUP	Sample1-032
8	80792260	80793416	1156	DEL	Sample1-032
8	82278330	82279464	1134	DUP	Sample1-032
8	85083925	85084901	976	DEL	Sample1-032
8	88806365	88806836	471	DEL	Sample1-032
8	89991260	89991554	294	INV	Sample1-032
8	90691830	90692351	521	INV	Sample1-032
8	90799891	90801065	1174	DEL	Sample1-032
8	94550303	94559774	9471	DEL	Sample1-032
8	95616469	95630036	13567	DEL	Sample1-032
8	103456267	103457452	1185	DEL	Sample1-032
8	103486032	103571582	85550	DUP	Sample1-032
8	106535478	106535746	268	INV	Sample1-032
8	107007289	107013143	5854	DUP	Sample1-032
8	109812576	109812833	257	INV	Sample1-032
9	1787564	1797154	9590	DUP	Sample1-032
9	12033434	12034357	923	DUP	Sample1-032
9	13853039	13853913	874	DUP	Sample1-032
9	14726466	14728420	1954	DEL	Sample1-032
9	19490485	19491005	520	DUP	Sample1-032
9	24896338	24897851	1513	DEL	Sample1-032
9	32362371	32363833	1462	DEL	Sample1-032
9	37225764	37228062	2298	DEL	Sample1-032
9	39303466	39305895	2429	DEL	Sample1-032
9	58923428	58941133	17705	DUP	Sample1-032
9	69047769	69053357	5588	DUP	Sample1-032
9	69874459	69880783	6324	DUP	Sample1-032
9	77768341	77769024	683	INV	Sample1-032
9	86353493	86354191	698	INV	Sample1-032
9	95639910	95641980	2070	DEL	Sample1-032
9	96894160	96894311	151	INV	Sample1-032
10	87604	88219	615	INV	Sample1-032
10	6484835	6489498	4663	DUP	Sample1-032
10	10697243	10699213	1970	DUP	Sample1-032
10	11283867	11284595	728	DEL	Sample1-032
10	12916244	12917788	1544	DEL	Sample1-032
10	18279712	18284133	4421	DEL	Sample1-032
10	18327722	18337731	10009	DEL	Sample1-032
10	19194400	19229111	34711	DEL	Sample1-032
10	20967657	20972020	4363	DUP	Sample1-032
10	22222947	22224656	1709	DEL	Sample1-032
10	29676105	29677428	1323	DUP	Sample1-032
10	37315341	37321925	6584	DEL	Sample1-032
10	46706640	46708084	1444	DEL	Sample1-032
10	62321701	62321986	285	INV	Sample1-032
10	68175363	68175936	573	INV	Sample1-032
10	84037969	84047531	9562	DUP	Sample1-032
10	90871388	90872126	738	INV	Sample1-032
10	95798103	95798896	793	INV	Sample1-032
10	98358308	98372631	14323	DUP	Sample1-032
11	391862	392349	487	INV	Sample1-032
11	1338460	1338964	504	INV	Sample1-032
11	2287881	2290300	2419	DEL	Sample1-032
11	5347688	5366745	19057	DEL	Sample1-032
11	9122082	9163339	41257	DUP	Sample1-032
11	10075517	10076131	614	DEL	Sample1-032
11	16519613	16521536	1923	DEL	Sample1-032
11	19401561	19402882	1321	DEL	Sample1-032
11	25904720	25916394	11674	DUP	Sample1-032
11	26891412	26905941	14529	DEL	Sample1-032
11	40684374	40685033	659	DEL	Sample1-032
11	43426169	43426236	67	INV	Sample1-032
11	44316762	44317616	854	DEL	Sample1-032
11	45544323	45544731	408	INV	Sample1-032
11	46824983	46825480	497	INV	Sample1-032
11	47361506	47362066	560	INV	Sample1-032
11	48050540	48058313	7773	DUP	Sample1-032
11	50544343	50544624	281	INV	Sample1-032
11	62451343	62465884	14541	DUP	Sample1-032
11	69595070	69606281	11211	DEL	Sample1-032
11	69938130	69938504	374	INV	Sample1-032
11	74316840	74317681	841	DEL	Sample1-032
11	88167481	88167749	268	INV	Sample1-032
11	89619215	89628249	9034	DUP	Sample1-032
11	95655069	95659987	4918	DEL	Sample1-032
11	99611830	99613528	1698	DEL	Sample1-032
11	104386602	104386963	361	INV	Sample1-032
11	106366057	106376006	9949	DUP	Sample1-032
12	127281	128934	1653	DUP	Sample1-032
12	2461085	2461865	780	DEL	Sample1-032
12	11690561	11690787	226	INV	Sample1-032
12	12754750	12755197	447	INV	Sample1-032
12	18662018	18662547	529	DEL	Sample1-032
12	22109980	22121067	11087	DUP	Sample1-032
12	26104051	26104675	624	INV	Sample1-032
12	30068479	30072339	3860	DUP	Sample1-032
12	33416134	33422661	6527	DUP	Sample1-032
12	37461266	37483449	22183	DUP	Sample1-032
12	41671844	41673265	1421	DEL	Sample1-032
12	45181175	45181424	249	INV	Sample1-032
12	50641338	50641721	383	INV	Sample1-032
12	58344274	58345962	1688	DEL	Sample1-032
12	60447724	60455222	7498	DEL	Sample1-032
12	74195815	74196560	745	DEL	Sample1-032
12	74931121	74931761	640	DEL	Sample1-032
12	75371347	75373222	1875	DEL	Sample1-032
12	75697162	75697637	475	INV	Sample1-032
12	75833970	75876076	42106	DUP	Sample1-032
12	86978962	86981993	3031	DUP	Sample1-032
13	750717	751906	1189	INV	Sample1-032
13	805560	806052	492	INV	Sample1-032
13	5261503	5262550	1047	DEL	Sample1-032
13	10440804	10445817	5013	DUP	Sample1-032
13	32326926	32327128	202	INV	Sample1-032
13	33083830	33103168	19338	DUP	Sample1-032
13	33600771	33601315	544	DEL	Sample1-032
13	38005940	38014627	8687	DEL	Sample1-032
13	40828678	40830741	2063	DEL	Sample1-032
13	41969730	41976496	6766	DEL	Sample1-032
13	58099244	58102667	3423	DUP	Sample1-032
13	58483677	58511520	27843	DUP	Sample1-032
13	58866407	58866814	407	DEL	Sample1-032
13	64306623	64315592	8969	DUP	Sample1-032
13	69817120	69818597	1477	DEL	Sample1-032
13	69984542	70020019	35477	DEL	Sample1-032
13	72403196	72409838	6642	DUP	Sample1-032
13	72616535	72617452	917	DEL	Sample1-032
13	74511892	74512409	517	INV	Sample1-032
13	78026365	78086104	59739	DEL	Sample1-032
13	80596022	80601022	5000	DUP	Sample1-032
13	82142251	82151424	9173	DUP	Sample1-032
14	1123879	1128219	4340	DEL	Sample1-032
14	7536407	7536780	373	INV	Sample1-032
14	11259530	11275435	15905	DUP	Sample1-032
14	23693510	23707170	13660	DEL	Sample1-032
14	25943780	25944352	572	INV	Sample1-032
14	26650788	26660052	9264	DUP	Sample1-032
14	31798417	31798732	315	INV	Sample1-032
14	42072334	42073222	888	INV	Sample1-032
14	46680178	46681412	1234	DUP	Sample1-032
14	61826206	61827170	964	DEL	Sample1-032
14	68672104	68673319	1215	DEL	Sample1-032
14	72996014	72996810	796	INV	Sample1-032
14	73006158	73008408	2250	DEL	Sample1-032
14	73351614	73354931	3317	DEL	Sample1-032
14	78188639	78189141	502	DEL	Sample1-032
15	16521484	16522450	966	DUP	Sample1-032
15	20374916	20376210	1294	DEL	Sample1-032
15	22268083	22268696	613	DUP	Sample1-032
15	24646930	24652620	5690	DEL	Sample1-032
15	25003153	25010801	7648	DEL	Sample1-032
15	26201285	26218049	16764	DUP	Sample1-032
15	26806707	26809044	2337	DEL	Sample1-032
15	27260731	27267226	6495	DUP	Sample1-032
15	28821172	28821523	351	INV	Sample1-032
15	30073693	30081938	8245	DUP	Sample1-032
15	37246957	37260612	13655	DUP	Sample1-032
15	40425339	40429234	3895	DUP	Sample1-032
15	40998946	41001578	2632	DUP	Sample1-032
15	42257548	42257866	318	INV	Sample1-032
15	44830782	44832906	2124	DUP	Sample1-032
15	45917280	45918294	1014	DEL	Sample1-032
15	46976260	46976608	348	INV	Sample1-032
15	50417371	50418578	1207	DUP	Sample1-032
15	58313425	58314834	1409	DEL	Sample1-032
15	68605344	68605879	535	DEL	Sample1-032
15	80869076	80869722	646	INV	Sample1-032
15	84382976	84384065	1089	INV	Sample1-032
16	898612	899908	1296	DEL	Sample1-032
16	1907875	1909482	1607	DUP	Sample1-032
16	1917153	1926431	9278	DEL	Sample1-032
16	5358610	5359265	655	DEL	Sample1-032
16	6435708	6441221	5513	DEL	Sample1-032
16	20242263	20247928	5665	DUP	Sample1-032
16	23045028	23045526	498	DEL	Sample1-032
16	24451156	24453569	2413	DEL	Sample1-032
16	24857511	24857599	88	INV	Sample1-032
16	27775665	27776399	734	DEL	Sample1-032
16	27811436	27818366	6930	DEL	Sample1-032
16	38288543	38289277	734	INV	Sample1-032
16	38681264	38683303	2039	DUP	Sample1-032
16	38858950	38859737	787	DEL	Sample1-032
16	41069995	41071276	1281	DEL	Sample1-032
16	43662516	43667569	5053	DUP	Sample1-032
16	44100822	44102207	1385	DUP	Sample1-032
16	45500383	45501854	1471	DEL	Sample1-032
16	46652079	46652348	269	INV	Sample1-032
16	47832314	47857911	25597	DUP	Sample1-032
16	51067459	51069244	1785	DUP	Sample1-032
16	63223997	63229218	5221	DUP	Sample1-032
16	65461765	65462163	398	INV	Sample1-032
16	71405579	71406733	1154	DEL	Sample1-032
16	72616612	72629567	12955	DUP	Sample1-032
16	72925161	72925906	745	DEL	Sample1-032
16	76912511	76920865	8354	DUP	Sample1-032
17	1662864	1664206	1342	INV	Sample1-032
17	3887241	3888940	1699	DEL	Sample1-032
17	6552909	6553759	850	DEL	Sample1-032
17	13784894	13785160	266	INV	Sample1-032
17	17858563	17860386	1823	DEL	Sample1-032
17	34826787	34827516	729	DEL	Sample1-032
17	38118117	38118554	437	DEL	Sample1-032
17	41295312	41295864	552	DEL	Sample1-032
17	41442283	41442615	332	DUP	Sample1-032
17	46133480	46143759	10279	DUP	Sample1-032
17	48067988	48087757	19769	DUP	Sample1-032
17	52098243	52102118	3875	DUP	Sample1-032
17	52154049	52157216	3167	DEL	Sample1-032
17	57445592	57455529	9937	DUP	Sample1-032
17	57864545	57885453	20908	DUP	Sample1-032
17	59025806	59026768	962	DUP	Sample1-032
17	59025806	59057245	31439	DUP	Sample1-032
17	62873686	62873923	237	INV	Sample1-032
17	63423410	63423972	562	INV	Sample1-032
17	68693324	68694201	877	DEL	Sample1-032
18	7485005	7485706	701	DEL	Sample1-032
18	13348281	13350520	2239	DUP	Sample1-032
18	17636219	17639128	2909	DEL	Sample1-032
18	22466962	22470497	3535	DEL	Sample1-032
18	23843949	23845366	1417	DEL	Sample1-032
18	34905300	34906198	898	DUP	Sample1-032
18	35127233	35128904	1671	DUP	Sample1-032
18	48787425	48788501	1076	INV	Sample1-032
18	49668038	49727883	59845	DUP	Sample1-032
18	51266456	51284721	18265	DUP	Sample1-032
18	54828301	54845812	17511	DUP	Sample1-032
18	56968188	57002939	34751	DEL	Sample1-032
18	57064211	57074666	10455	DEL	Sample1-032
18	57941101	57960027	18926	DUP	Sample1-032
18	60958243	60958854	611	INV	Sample1-032
18	62123467	62269090	145623	DEL	Sample1-032
18	63455194	63456124	930	DUP	Sample1-032
19	8663688	8664027	339	INV	Sample1-032
19	11043003	11052437	9434	DEL	Sample1-032
19	15694863	15698660	3797	DUP	Sample1-032
19	16568722	16569137	415	INV	Sample1-032
19	16957580	16957998	418	INV	Sample1-032
19	17062286	17063071	785	INV	Sample1-032
19	29713102	29713692	590	INV	Sample1-032
19	29858475	29858976	501	INV	Sample1-032
19	29893171	29897888	4717	DEL	Sample1-032
19	30361305	30363033	1728	DEL	Sample1-032
19	31310968	31313319	2351	DUP	Sample1-032
19	32077889	32078285	396	INV	Sample1-032
19	34492846	34496688	3842	DUP	Sample1-032
19	34685066	34688064	2998	DEL	Sample1-032
19	36050680	36085973	35293	DUP	Sample1-032
19	37133610	37136819	3209	DEL	Sample1-032
19	41810709	41811858	1149	DUP	Sample1-032
19	42012778	42092873	80095	DUP	Sample1-032
19	42193554	42203267	9713	DUP	Sample1-032
19	43450322	43452639	2317	DUP	Sample1-032
19	44517262	44518004	742	DEL	Sample1-032
19	52390801	52406885	16084	DUP	Sample1-032
19	54266050	54275856	9806	DEL	Sample1-032
19	54338234	54350813	12579	DUP	Sample1-032
19	56704741	56705246	505	INV	Sample1-032
19	56875919	56876586	667	DEL	Sample1-032
19	59170806	59171339	533	DEL	Sample1-032
19	60437055	60440036	2981	DUP	Sample1-032
19	62737280	62745020	7740	DUP	Sample1-032
20	2880544	2883686	3142	DEL	Sample1-032
20	13154823	13155921	1098	DUP	Sample1-032
20	15703137	15703627	490	INV	Sample1-032
20	25561214	25561510	296	INV	Sample1-032
20	32941306	32941822	516	INV	Sample1-032
20	33405828	33406086	258	INV	Sample1-032
20	36463308	36465517	2209	DEL	Sample1-032
20	39589723	39592231	2508	DEL	Sample1-032
20	44424118	44431080	6962	DEL	Sample1-032
20	53168647	53176470	7823	DUP	Sample1-032
20	67741532	67742094	562	DUP	Sample1-032
20	68711075	68711674	599	DEL	Sample1-032
20	68994981	69005362	10381	DEL	Sample1-032
21	6101014	6101615	601	INV	Sample1-032
21	13545305	13546233	928	DEL	Sample1-032
21	15838177	15838771	594	DEL	Sample1-032
21	18904469	18908040	3571	DUP	Sample1-032
21	21571439	21572963	1524	DEL	Sample1-032
21	23067086	23067428	342	INV	Sample1-032
21	24540964	24542055	1091	INV	Sample1-032
21	25507820	25508261	441	DUP	Sample1-032
21	25651778	25665347	13569	DUP	Sample1-032
21	25683001	25684144	1143	DUP	Sample1-032
21	26016929	26017107	178	INV	Sample1-032
21	26908236	26911148	2912	DUP	Sample1-032
21	29218474	29221415	2941	DUP	Sample1-032
21	32231177	32235527	4350	DUP	Sample1-032
21	34363310	34364066	756	INV	Sample1-032
21	42493138	42498646	5508	DUP	Sample1-032
21	48842058	48842618	560	DEL	Sample1-032
21	57114279	57122256	7977	DUP	Sample1-032
21	60110315	60125459	15144	DUP	Sample1-032
21	60312873	60320627	7754	DEL	Sample1-032
21	60581924	60583253	1329	DEL	Sample1-032
21	60934635	60935056	421	INV	Sample1-032
21	66506855	66507573	718	INV	Sample1-032
21	66914758	66958357	43599	DUP	Sample1-032
21	69192613	69226748	34135	DUP	Sample1-032
21	69216880	69218342	1462	DEL	Sample1-032
22	5549931	5554418	4487	DEL	Sample1-032
22	9864914	9871081	6167	DUP	Sample1-032
22	16670745	16682611	11866	DEL	Sample1-032
22	23418744	23446379	27635	DUP	Sample1-032
22	25952661	25954671	2010	DUP	Sample1-032
22	28136513	28137259	746	DEL	Sample1-032
22	28739019	28740533	1514	DEL	Sample1-032
22	35225035	35225573	538	DEL	Sample1-032
22	42729079	42733685	4606	DUP	Sample1-032
22	49927816	49942011	14195	DUP	Sample1-032
22	52567767	52607801	40034	DEL	Sample1-032
22	54480138	54480933	795	DUP	Sample1-032
22	55082783	55084066	1283	INV	Sample1-032
22	57053520	57053851	331	INV	Sample1-032
22	59087097	59087935	838	DEL	Sample1-032
23	2060932	2062623	1691	DUP	Sample1-032
23	2940846	2951596	10750	DUP	Sample1-032
23	9465504	9465686	182	INV	Sample1-032
23	10980617	10983186	2569	DUP	Sample1-032
23	13704647	13705242	595	DEL	Sample1-032
23	15413417	15416032	2615	DEL	Sample1-032
23	16008897	16009479	582	INV	Sample1-032
23	16360700	16378501	17801	DUP	Sample1-032
23	17452969	17456874	3905	DUP	Sample1-032
23	17565734	17566293	559	INV	Sample1-032
23	17853494	17853881	387	INV	Sample1-032
23	25041070	25051280	10210	DUP	Sample1-032
23	34366767	34367751	984	INV	Sample1-032
23	37764241	37766237	1996	DEL	Sample1-032
23	39041123	39041882	759	DEL	Sample1-032
23	41274147	41278810	4663	DEL	Sample1-032
23	41965277	41967205	1928	DUP	Sample1-032
23	45719909	45720547	638	INV	Sample1-032
23	49072012	49143782	71770	DUP	Sample1-032
24	6316213	6316914	701	DEL	Sample1-032
24	6414241	6414511	270	INV	Sample1-032
24	6996658	7000385	3727	DEL	Sample1-032
24	8918410	8919703	1293	DEL	Sample1-032
24	17934036	17934484	448	INV	Sample1-032
24	23552968	23555503	2535	DUP	Sample1-032
24	24538587	24539197	610	DEL	Sample1-032
24	24624857	24629550	4693	DUP	Sample1-032
24	30865112	30879391	14279	DEL	Sample1-032
24	31427811	31429041	1230	DEL	Sample1-032
24	37118517	37119328	811	DUP	Sample1-032
24	37755455	37755876	421	INV	Sample1-032
24	39188799	39201343	12544	DUP	Sample1-032
24	42722804	42725156	2352	DUP	Sample1-032
24	46895082	46895809	727	DEL	Sample1-032
24	48596587	48598032	1445	DUP	Sample1-032
24	49407508	49409761	2253	DEL	Sample1-032
25	4132676	4133264	588	DEL	Sample1-032
25	4291696	4292857	1161	DEL	Sample1-032
25	4869726	4871010	1284	INV	Sample1-032
25	7339841	7340477	636	DEL	Sample1-032
25	7368125	7368311	186	INV	Sample1-032
25	8256941	8259192	2251	DEL	Sample1-032
25	9458127	9458641	514	INV	Sample1-032
25	10254002	10255006	1004	DUP	Sample1-032
25	10266601	10283084	16483	DUP	Sample1-032
25	12651971	12652879	908	DUP	Sample1-032
25	13928026	13963391	35365	DUP	Sample1-032
25	21965117	21965993	876	INV	Sample1-032
25	24789145	24791672	2527	DEL	Sample1-032
25	26657572	26680580	23008	DEL	Sample1-032
25	26950223	26951086	863	INV	Sample1-032
25	27528153	27528488	335	INV	Sample1-032
25	27705792	27706259	467	INV	Sample1-032
25	27784621	27785025	404	INV	Sample1-032
25	29352764	29355740	2976	DUP	Sample1-032
25	30059444	30060497	1053	DEL	Sample1-032
25	31955040	31956297	1257	DEL	Sample1-032
25	32482987	32510503	27516	DEL	Sample1-032
25	34930773	34932403	1630	DEL	Sample1-032
25	35176820	35183616	6796	DUP	Sample1-032
25	41946632	41955456	8824	DUP	Sample1-032
26	6348614	6350137	1523	DEL	Sample1-032
26	9031743	9032460	717	DEL	Sample1-032
26	14625825	14626181	356	INV	Sample1-032
26	15178764	15188849	10085	DUP	Sample1-032
26	23669613	23690633	21020	DEL	Sample1-032
26	26178894	26179844	950	DEL	Sample1-032
26	33435752	33436616	864	DUP	Sample1-032
26	38919994	38921875	1881	DEL	Sample1-032
26	41857980	41886276	28296	DEL	Sample1-032
26	43122159	43125176	3017	DUP	Sample1-032
26	43687745	43688291	546	DEL	Sample1-032
26	44377254	44454164	76910	DUP	Sample1-032
26	47626248	47627352	1104	DUP	Sample1-032
26	49501438	49502146	708	DEL	Sample1-032
27	1590506	1597886	7380	DUP	Sample1-032
27	3352080	3352598	518	INV	Sample1-032
27	14708390	14709539	1149	DEL	Sample1-032
27	15752775	15772278	19503	DEL	Sample1-032
27	20276377	20276800	423	INV	Sample1-032
27	28166978	28172028	5050	DUP	Sample1-032
27	30231126	30231340	214	INV	Sample1-032
27	30447872	30450307	2435	DUP	Sample1-032
27	32049014	32049449	435	INV	Sample1-032
27	35854563	35905025	50462	DUP	Sample1-032
27	36753628	36754069	441	DUP	Sample1-032
28	3891263	5250080	1358817	DEL	Sample1-032
28	26699380	26717786	18406	DUP	Sample1-032
28	27817759	27818190	431	INV	Sample1-032
28	32695359	32695597	238	INV	Sample1-032
28	32870583	32870797	214	INV	Sample1-032
28	42469828	42495567	25739	DUP	Sample1-032
28	42473888	42494793	20905	DUP	Sample1-032
28	45132290	45141096	8806	DEL	Sample1-032
29	8077092	8078091	999	INV	Sample1-032
29	12971458	12972050	592	INV	Sample1-032
29	20987035	20987830	795	DEL	Sample1-032
29	25366813	25375095	8282	DUP	Sample1-032
29	26074960	26075452	492	INV	Sample1-032
29	29143946	29144280	334	INV	Sample1-032
29	29642343	29644718	2375	DUP	Sample1-032
29	31995417	31995754	337	INV	Sample1-032
29	33459295	33469826	10531	DUP	Sample1-032
29	36304577	36317701	13124	DUP	Sample1-032
29	36645130	36646264	1134	DEL	Sample1-032
29	36769357	36776737	7380	DUP	Sample1-032
29	37043236	37043692	456	INV	Sample1-032
29	41686863	41687142	279	DEL	Sample1-032
29	43383752	43383982	230	INV	Sample1-032
29	49851385	49884992	33607	DEL	Sample1-032
29	49971275	49972927	1652	DUP	Sample1-032
1	3851408	3852275	867	INV	Sample1-034
1	19537724	19539295	1571	DUP	Sample1-034
1	58227795	58230223	2428	DEL	Sample1-034
1	67068420	67071292	2872	DEL	Sample1-034
1	74545252	74546652	1400	INV	Sample1-034
1	87824831	87825191	360	INV	Sample1-034
1	99900365	99901058	693	INV	Sample1-034
1	100223802	100225117	1315	DEL	Sample1-034
1	122042257	122046046	3789	DEL	Sample1-034
1	141303059	141303669	610	DEL	Sample1-034
1	147091320	147095335	4015	DUP	Sample1-034
1	151437209	151438155	946	DUP	Sample1-034
2	22956114	22956829	715	INV	Sample1-034
2	43268034	43269225	1191	DEL	Sample1-034
2	53686688	53687736	1048	DUP	Sample1-034
2	73515506	73518387	2881	DEL	Sample1-034
2	100858753	100860392	1639	DEL	Sample1-034
2	108153087	108160162	7075	DUP	Sample1-034
2	109994224	109995199	975	INV	Sample1-034
2	110698597	110698768	171	INV	Sample1-034
2	117785373	117787191	1818	DEL	Sample1-034
2	119008403	119008617	214	INV	Sample1-034
2	129183789	129184269	480	INV	Sample1-034
2	130557680	130637784	80104	DUP	Sample1-034
2	132685011	132694110	9099	DUP	Sample1-034
2	133975815	133981278	5463	DEL	Sample1-034
3	1773517	1774246	729	DEL	Sample1-034
3	3343340	3344039	699	INV	Sample1-034
3	3490265	3491124	859	INV	Sample1-034
3	12615482	12622382	6900	DUP	Sample1-034
3	12697480	12698266	786	INV	Sample1-034
3	21773737	21774228	491	INV	Sample1-034
3	23872178	23873051	873	DEL	Sample1-034
3	32043851	32045428	1577	DEL	Sample1-034
3	41957242	41969378	12136	DUP	Sample1-034
3	46393545	46393791	246	DEL	Sample1-034
3	72708172	72708753	581	DEL	Sample1-034
3	73371446	73372080	634	INV	Sample1-034
3	81761790	81761967	177	INV	Sample1-034
3	81839921	81844353	4432	DUP	Sample1-034
3	88691895	88692055	160	INV	Sample1-034
3	91853948	91879666	25718	DUP	Sample1-034
3	95559669	95559932	263	INV	Sample1-034
3	103366763	103367768	1005	DUP	Sample1-034
3	104569209	104570667	1458	DUP	Sample1-034
3	105872805	105873228	423	INV	Sample1-034
3	108073847	108074207	360	DEL	Sample1-034
4	4429452	4432180	2728	DUP	Sample1-034
4	5491949	5494259	2310	DUP	Sample1-034
4	40800075	40808027	7952	DUP	Sample1-034
4	82235013	82235761	748	INV	Sample1-034
4	82434282	82434874	592	INV	Sample1-034
4	85126939	85127795	856	DEL	Sample1-034
4	87570889	87578669	7780	DEL	Sample1-034
4	104251293	104251521	228	INV	Sample1-034
4	105557575	105562595	5020	DUP	Sample1-034
4	105558173	105562861	4688	DEL	Sample1-034
4	116426830	116427347	517	INV	Sample1-034
4	117094853	117103077	8224	DEL	Sample1-034
4	117509624	117510098	474	INV	Sample1-034
5	50527	52769	2242	DUP	Sample1-034
5	3167688	3184240	16552	DUP	Sample1-034
5	3261965	3267404	5439	DUP	Sample1-034
5	6645670	6646174	504	DEL	Sample1-034
5	9125734	9125937	203	INV	Sample1-034
5	20382107	20382800	693	INV	Sample1-034
5	25457666	25458184	518	DEL	Sample1-034
5	31171877	31172360	483	INV	Sample1-034
5	36843276	36844040	764	DUP	Sample1-034
5	53268902	53271762	2860	DEL	Sample1-034
5	73035255	73035648	393	INV	Sample1-034
5	75406134	75407268	1134	DEL	Sample1-034
5	94173342	94173863	521	INV	Sample1-034
5	98012601	98012956	355	INV	Sample1-034
5	103270957	103274446	3489	DUP	Sample1-034
5	104766671	104767449	778	INV	Sample1-034
5	108544788	108546634	1846	DUP	Sample1-034
5	113147280	113148923	1643	DUP	Sample1-034
5	113188066	113189341	1275	DEL	Sample1-034
5	113279369	113280105	736	DEL	Sample1-034
5	114388111	114388771	660	INV	Sample1-034
6	3523535	3525696	2161	DEL	Sample1-034
6	3742554	3760709	18155	DEL	Sample1-034
6	5796173	5796716	543	DEL	Sample1-034
6	12560233	12563091	2858	DUP	Sample1-034
6	31014813	31020640	5827	DEL	Sample1-034
6	44679192	44680088	896	INV	Sample1-034
6	69304227	69304817	590	INV	Sample1-034
6	93357858	93358575	717	DEL	Sample1-034
6	110942776	110943431	655	DEL	Sample1-034
6	110965078	110965431	353	INV	Sample1-034
7	964763	965649	886	DUP	Sample1-034
7	5524123	5585888	61765	DEL	Sample1-034
7	6736963	6737961	998	INV	Sample1-034
7	14470854	14472882	2028	DEL	Sample1-034
7	14478969	14483351	4382	DUP	Sample1-034
7	14882840	14884874	2034	DUP	Sample1-034
7	16919069	16919851	782	INV	Sample1-034
7	19419148	19419353	205	INV	Sample1-034
7	31560594	31561125	531	INV	Sample1-034
7	34544882	34545467	585	DEL	Sample1-034
7	39249076	39249550	474	INV	Sample1-034
7	47873187	47873435	248	INV	Sample1-034
7	56235357	56236548	1191	DUP	Sample1-034
7	56632358	56632756	398	INV	Sample1-034
7	59493098	59493324	226	INV	Sample1-034
7	65595628	65597414	1786	DUP	Sample1-034
7	70037564	70084820	47256	DUP	Sample1-034
7	74202546	74204037	1491	DEL	Sample1-034
7	81880324	81880822	498	DEL	Sample1-034
7	86427376	86428951	1575	DUP	Sample1-034
7	96403441	96404098	657	DEL	Sample1-034
7	101874613	101875428	815	DEL	Sample1-034
8	2374098	2375177	1079	DEL	Sample1-034
8	5106969	5107376	407	INV	Sample1-034
8	7682931	7683432	501	INV	Sample1-034
8	10296491	10296771	280	INV	Sample1-034
8	11231534	11233358	1824	DEL	Sample1-034
8	11814051	11814834	783	DEL	Sample1-034
8	15245952	15408261	162309	DUP	Sample1-034
8	16965856	16966772	916	DUP	Sample1-034
8	28341364	28342075	711	INV	Sample1-034
8	72638728	72643072	4344	DUP	Sample1-034
8	73692153	73695760	3607	DUP	Sample1-034
8	78593553	78594243	690	DEL	Sample1-034
8	86043887	86053670	9783	DEL	Sample1-034
8	88806365	88806836	471	DEL	Sample1-034
8	89860832	89861443	611	INV	Sample1-034
8	99071385	99071848	463	INV	Sample1-034
8	103075430	103100784	25354	DEL	Sample1-034
9	10119326	10120857	1531	INV	Sample1-034
9	10338722	10344888	6166	DEL	Sample1-034
9	39229029	39229694	665	INV	Sample1-034
9	40294065	40294715	650	DEL	Sample1-034
9	45091021	45091471	450	INV	Sample1-034
9	53370040	53379196	9156	DEL	Sample1-034
9	72950188	72951238	1050	DUP	Sample1-034
9	74343228	74434786	91558	DUP	Sample1-034
9	80830391	80830476	85	INV	Sample1-034
9	81008141	81011109	2968	DUP	Sample1-034
9	86353699	86353922	223	INV	Sample1-034
9	87291917	87292417	500	DEL	Sample1-034
9	96566647	96569085	2438	DEL	Sample1-034
9	98625010	98625578	568	DEL	Sample1-034
9	103699933	103705740	5807	DUP	Sample1-034
10	18279712	18284133	4421	DEL	Sample1-034
10	26452134	26453034	900	DEL	Sample1-034
10	26927129	26927365	236	INV	Sample1-034
10	51165735	51166749	1014	INV	Sample1-034
10	61672485	61673192	707	INV	Sample1-034
10	68175363	68175937	574	INV	Sample1-034
10	81839071	81870562	31491	DEL	Sample1-034
10	101688445	101688717	272	INV	Sample1-034
11	6826244	6827423	1179	DEL	Sample1-034
11	14200205	14213672	13467	DEL	Sample1-034
11	29308912	29311232	2320	DUP	Sample1-034
11	37551286	37552892	1606	DEL	Sample1-034
11	43426168	43426236	68	INV	Sample1-034
11	48943350	48954811	11461	DUP	Sample1-034
11	49839550	49839690	140	INV	Sample1-034
11	66213179	66214569	1390	DEL	Sample1-034
11	68784199	68784648	449	INV	Sample1-034
11	69277414	69278478	1064	DEL	Sample1-034
11	73980202	73987003	6801	DEL	Sample1-034
11	86751432	86752078	646	DEL	Sample1-034
12	21337087	21337819	732	INV	Sample1-034
12	30427466	30428033	567	INV	Sample1-034
12	31170886	31171245	359	INV	Sample1-034
12	41671844	41673265	1421	DEL	Sample1-034
12	66105416	66105642	226	INV	Sample1-034
12	77317915	77320832	2917	DUP	Sample1-034
12	79280767	79281449	682	DUP	Sample1-034
12	82478854	82479177	323	INV	Sample1-034
13	11752497	11752867	370	INV	Sample1-034
13	24691404	24737337	45933	DUP	Sample1-034
13	24954949	24956296	1347	DUP	Sample1-034
13	35645042	35645419	377	INV	Sample1-034
13	45197634	45198353	719	DEL	Sample1-034
13	50418518	50418845	327	DUP	Sample1-034
13	58156914	58160213	3299	DEL	Sample1-034
13	60798802	60799356	554	DEL	Sample1-034
13	62704396	62705615	1219	DEL	Sample1-034
13	67345711	67347224	1513	DEL	Sample1-034
13	74511892	74512409	517	INV	Sample1-034
13	77919875	77973854	53979	DUP	Sample1-034
13	82474146	82476268	2122	DUP	Sample1-034
14	7782982	7784210	1228	DUP	Sample1-034
14	9830540	9830900	360	INV	Sample1-034
14	12314209	12315323	1114	INV	Sample1-034
14	13431743	13432202	459	INV	Sample1-034
14	27440939	27441297	358	INV	Sample1-034
14	27889459	27891615	2156	DEL	Sample1-034
14	31663436	31664191	755	DEL	Sample1-034
14	35080286	35080988	702	DEL	Sample1-034
14	43323664	43324494	830	INV	Sample1-034
14	43992753	43995531	2778	DEL	Sample1-034
14	46832247	46871537	39290	DUP	Sample1-034
14	52230195	52230545	350	DEL	Sample1-034
14	52773197	52774221	1024	DEL	Sample1-034
14	54424462	54424971	509	INV	Sample1-034
14	61378895	61379374	479	DEL	Sample1-034
14	63061245	63064625	3380	DEL	Sample1-034
14	66078214	66078830	616	INV	Sample1-034
14	73006158	73008408	2250	DEL	Sample1-034
15	27875722	27885154	9432	DUP	Sample1-034
15	28824425	28825075	650	DUP	Sample1-034
15	37261340	37261984	644	INV	Sample1-034
15	51237855	51249136	11281	DEL	Sample1-034
15	62663775	62664666	891	INV	Sample1-034
15	64157349	64164912	7563	DEL	Sample1-034
15	75462979	75477777	14798	DUP	Sample1-034
15	76966365	76967565	1200	DEL	Sample1-034
15	80639999	80641526	1527	DEL	Sample1-034
15	83206065	83206331	266	DEL	Sample1-034
16	898612	899908	1296	DEL	Sample1-034
16	2805051	2846464	41413	DUP	Sample1-034
16	3921981	3922347	366	INV	Sample1-034
16	6435708	6441221	5513	DEL	Sample1-034
16	23130439	23130645	206	INV	Sample1-034
16	23943904	23949264	5360	DEL	Sample1-034
16	27811436	27818366	6930	DEL	Sample1-034
16	35172368	35173564	1196	DEL	Sample1-034
16	43345688	43350943	5255	DUP	Sample1-034
16	47301071	47301435	364	INV	Sample1-034
16	62087532	62089984	2452	DUP	Sample1-034
16	63591808	63595253	3445	DEL	Sample1-034
16	72316141	72316876	735	INV	Sample1-034
16	72925161	72925906	745	DEL	Sample1-034
16	73766143	73767308	1165	DEL	Sample1-034
16	78347256	78347484	228	INV	Sample1-034
17	2165106	2165429	323	DEL	Sample1-034
17	4525310	4526051	741	INV	Sample1-034
17	13753952	13754315	363	INV	Sample1-034
17	45692854	45693436	582	DEL	Sample1-034
17	51108691	51109006	315	INV	Sample1-034
17	55969573	55970171	598	INV	Sample1-034
17	66192197	66208984	16787	DUP	Sample1-034
17	66792652	66794771	2119	DUP	Sample1-034
18	7485005	7485706	701	DEL	Sample1-034
18	12929295	12932986	3691	DEL	Sample1-034
18	14375783	14399241	23458	DEL	Sample1-034
18	18331227	18354980	23753	DEL	Sample1-034
18	22650667	22651219	552	INV	Sample1-034
18	24119898	24120813	915	DEL	Sample1-034
18	25594469	25608868	14399	DEL	Sample1-034
18	34200883	34204131	3248	DUP	Sample1-034
18	46152106	46152428	322	INV	Sample1-034
18	48016221	48016520	299	INV	Sample1-034
18	48459002	48513694	54692	DUP	Sample1-034
18	57298898	57302364	3466	DEL	Sample1-034
18	57298934	57299605	671	INV	Sample1-034
18	57299297	57299744	447	INV	Sample1-034
18	57302533	57303035	502	INV	Sample1-034
18	57302770	57302995	225	INV	Sample1-034
18	60172767	60173943	1176	DEL	Sample1-034
18	62163104	62163524	420	INV	Sample1-034
18	64638379	64661703	23324	DEL	Sample1-034
19	318045	390704	72659	DUP	Sample1-034
19	2386486	2386937	451	DEL	Sample1-034
19	12541808	12542839	1031	DEL	Sample1-034
19	14431231	14431794	563	INV	Sample1-034
19	15029906	15043460	13554	DEL	Sample1-034
19	15279116	15281348	2232	DUP	Sample1-034
19	16418515	16419959	1444	DEL	Sample1-034
19	16568722	16569137	415	INV	Sample1-034
19	19949738	19950154	416	INV	Sample1-034
19	26331178	26332660	1482	INV	Sample1-034
19	29858485	29859006	521	INV	Sample1-034
19	30734493	30734916	423	DEL	Sample1-034
19	32635547	32636324	777	INV	Sample1-034
19	34302528	34310660	8132	DUP	Sample1-034
19	39118744	39119379	635	INV	Sample1-034
19	58222895	58223472	577	INV	Sample1-034
20	7957267	7958340	1073	DEL	Sample1-034
20	15762157	15762561	404	DEL	Sample1-034
20	26002201	26002966	765	INV	Sample1-034
20	41018431	41020457	2026	DEL	Sample1-034
20	55472652	55472837	185	INV	Sample1-034
20	58461053	58462218	1165	DEL	Sample1-034
20	59426226	59427522	1296	DEL	Sample1-034
20	66418898	66419286	388	INV	Sample1-034
20	66953254	66953894	640	INV	Sample1-034
20	68636291	68637308	1017	DEL	Sample1-034
21	15732363	15736418	4055	DUP	Sample1-034
21	19085526	19086469	943	INV	Sample1-034
21	19964717	19965504	787	DEL	Sample1-034
21	26371932	26372165	233	DEL	Sample1-034
21	30152113	30153534	1421	DEL	Sample1-034
21	31192106	31192417	311	DEL	Sample1-034
21	48590771	48591029	258	INV	Sample1-034
21	56936790	56937058	268	DEL	Sample1-034
21	69157291	69159199	1908	DEL	Sample1-034
22	11161166	11162638	1472	DEL	Sample1-034
22	14592443	14594737	2294	DUP	Sample1-034
22	28136628	28137132	504	INV	Sample1-034
22	33368650	33369119	469	DEL	Sample1-034
22	43212997	43246022	33025	DUP	Sample1-034
22	48932207	48935872	3665	DEL	Sample1-034
22	52024627	52029107	4480	DUP	Sample1-034
22	56459281	56459397	116	DEL	Sample1-034
23	3565673	3566042	369	DEL	Sample1-034
23	10594434	10594742	308	DEL	Sample1-034
23	13704647	13705242	595	DEL	Sample1-034
23	15248393	15250108	1715	DEL	Sample1-034
23	20283121	20292751	9630	DEL	Sample1-034
23	27641352	27662167	20815	DEL	Sample1-034
23	36336905	36337379	474	INV	Sample1-034
23	45142251	45142414	163	INV	Sample1-034
23	48521905	48532122	10217	DUP	Sample1-034
24	4469728	4470838	1110	DEL	Sample1-034
24	5696515	5699502	2987	DEL	Sample1-034
24	12239520	12240132	612	INV	Sample1-034
24	18780071	18782053	1982	DUP	Sample1-034
24	21827769	21828181	412	INV	Sample1-034
24	25441071	25441353	282	INV	Sample1-034
24	29621854	29622353	499	INV	Sample1-034
24	31427840	31429071	1231	DEL	Sample1-034
24	33700084	33700703	619	DEL	Sample1-034
24	37609145	37609449	304	INV	Sample1-034
24	37642346	37642724	378	INV	Sample1-034
24	42318612	42319668	1056	DEL	Sample1-034
24	43445360	43446575	1215	DEL	Sample1-034
24	47203663	47206067	2404	DUP	Sample1-034
24	48015394	48015886	492	INV	Sample1-034
24	49116934	49117471	537	INV	Sample1-034
24	56689996	56692577	2581	DEL	Sample1-034
25	4823135	4823389	254	INV	Sample1-034
25	5999763	6000377	614	DEL	Sample1-034
25	11013358	11017597	4239	DUP	Sample1-034
25	11272209	11272599	390	INV	Sample1-034
25	12085838	12086251	413	INV	Sample1-034
25	12392927	12393109	182	INV	Sample1-034
25	24233054	24236673	3619	DEL	Sample1-034
25	25257949	25275137	17188	DEL	Sample1-034
25	33912718	33914382	1664	DEL	Sample1-034
26	8574916	8575976	1060	DEL	Sample1-034
26	10967138	10967585	447	DEL	Sample1-034
26	33878038	33888818	10780	DUP	Sample1-034
26	39204871	39206460	1589	INV	Sample1-034
26	40173343	40173936	593	DEL	Sample1-034
26	40530701	40531383	682	DEL	Sample1-034
26	41639957	41640996	1039	DEL	Sample1-034
27	14781369	14781696	327	DEL	Sample1-034
27	21482746	21484345	1599	DUP	Sample1-034
27	26652314	26652434	120	INV	Sample1-034
27	30231108	30231372	264	INV	Sample1-034
27	30770662	30772187	1525	DUP	Sample1-034
27	43136367	43137069	702	DEL	Sample1-034
27	44159197	44159423	226	INV	Sample1-034
28	9617221	9617462	241	INV	Sample1-034
28	10328084	10328993	909	INV	Sample1-034
28	13708260	13709156	896	DEL	Sample1-034
29	1677645	1678035	390	DEL	Sample1-034
29	19154850	19158581	3731	DEL	Sample1-034
29	19841924	19842767	843	INV	Sample1-034
29	39063384	39063618	234	INV	Sample1-034
29	50726487	50727352	865	DUP	Sample1-034
1	536239	537459	1220	DEL	Sample1-036
1	5962361	5965847	3486	DEL	Sample1-036
1	13572176	13573226	1050	DEL	Sample1-036
1	58227795	58230223	2428	DEL	Sample1-036
1	66240806	66244242	3436	DEL	Sample1-036
1	85435197	85436863	1666	DEL	Sample1-036
1	88085071	88086358	1287	DEL	Sample1-036
1	97435630	97436463	833	DEL	Sample1-036
1	99000159	99000471	312	DEL	Sample1-036
1	100223802	100225117	1315	DEL	Sample1-036
1	107789490	107790374	884	DEL	Sample1-036
1	108650921	108652020	1099	DEL	Sample1-036
1	110773364	110773837	473	DEL	Sample1-036
1	134974198	134975207	1009	DUP	Sample1-036
1	141303059	141303669	610	DEL	Sample1-036
1	148810193	148811006	813	DUP	Sample1-036
1	149788845	149792595	3750	DEL	Sample1-036
1	151437209	151438155	946	DUP	Sample1-036
1	155053815	155055506	1691	DEL	Sample1-036
2	1418646	1420372	1726	DEL	Sample1-036
2	24898348	24902055	3707	DEL	Sample1-036
2	41858495	41869015	10520	DUP	Sample1-036
2	45798771	45799688	917	DEL	Sample1-036
2	45887720	45888964	1244	DEL	Sample1-036
2	45933187	45934626	1439	DEL	Sample1-036
2	48150051	48152378	2327	DUP	Sample1-036
2	49924248	49924607	359	DEL	Sample1-036
2	52320496	52321221	725	DUP	Sample1-036
2	53669859	53671317	1458	DEL	Sample1-036
2	61848820	61849933	1113	DEL	Sample1-036
2	72843095	72844293	1198	DUP	Sample1-036
2	72843699	72844291	592	DEL	Sample1-036
2	73515506	73518387	2881	DEL	Sample1-036
2	100858753	100860392	1639	DEL	Sample1-036
2	102721821	102725531	3710	DEL	Sample1-036
2	103796459	103797770	1311	DUP	Sample1-036
2	104989547	104989902	355	DEL	Sample1-036
2	106420771	106426604	5833	DUP	Sample1-036
2	106538397	106538795	398	DEL	Sample1-036
2	107541045	107542259	1214	DEL	Sample1-036
2	114527570	114531791	4221	DUP	Sample1-036
2	116730331	116730911	580	DEL	Sample1-036
2	117785372	117787191	1819	DEL	Sample1-036
2	121554798	121578307	23509	INV	Sample1-036
3	1773517	1774246	729	DEL	Sample1-036
3	12826778	12827640	862	DEL	Sample1-036
3	12952472	12953528	1056	DEL	Sample1-036
3	16064190	16065273	1083	DEL	Sample1-036
3	18377717	18378932	1215	DEL	Sample1-036
3	23242745	23243270	525	DEL	Sample1-036
3	23872178	23873051	873	DEL	Sample1-036
3	24967023	24967422	399	DUP	Sample1-036
3	27554779	27556425	1646	DEL	Sample1-036
3	29849000	29857032	8032	DEL	Sample1-036
3	31714499	31715063	564	DEL	Sample1-036
3	34187858	34188236	378	DEL	Sample1-036
3	49535310	49536608	1298	DEL	Sample1-036
3	57199811	57200814	1003	DEL	Sample1-036
3	58354973	58355650	677	INV	Sample1-036
3	60824389	60825478	1089	DEL	Sample1-036
3	72708172	72708753	581	DEL	Sample1-036
3	82824300	82824960	660	DUP	Sample1-036
3	83584517	83585178	661	DEL	Sample1-036
3	86375429	86376061	632	DEL	Sample1-036
3	87417459	87417918	459	DEL	Sample1-036
3	88768161	88768775	614	DEL	Sample1-036
3	101329143	101329990	847	DEL	Sample1-036
3	103028119	103028568	449	DEL	Sample1-036
3	108073847	108074207	360	DEL	Sample1-036
3	114048051	114050267	2216	DEL	Sample1-036
3	114637269	114638627	1358	DEL	Sample1-036
3	114686079	114686394	315	DEL	Sample1-036
3	115914643	115916084	1441	DUP	Sample1-036
4	7799055	7799427	372	DEL	Sample1-036
4	8518475	8519728	1253	DEL	Sample1-036
4	14998629	15000490	1861	DUP	Sample1-036
4	24324514	24324958	444	DEL	Sample1-036
4	26670495	26674146	3651	DEL	Sample1-036
4	40526688	40527224	536	DEL	Sample1-036
4	64504992	64506279	1287	DEL	Sample1-036
4	76910403	76910808	405	DEL	Sample1-036
4	93018949	93019834	885	DEL	Sample1-036
4	99943178	99944492	1314	DEL	Sample1-036
4	113941454	113941649	195	INV	Sample1-036
5	20075822	20076769	947	DEL	Sample1-036
5	22343143	22344386	1243	DUP	Sample1-036
5	44912667	44921219	8552	DEL	Sample1-036
5	50848169	50849278	1109	DEL	Sample1-036
5	79047485	79048961	1476	DEL	Sample1-036
5	81046840	81047600	760	DEL	Sample1-036
5	81680487	81683451	2964	DUP	Sample1-036
5	102271708	102273001	1293	DEL	Sample1-036
5	105118936	105119574	638	DEL	Sample1-036
5	110963815	110972841	9026	DUP	Sample1-036
6	5796173	5796716	543	DEL	Sample1-036
6	7017831	7018169	338	DEL	Sample1-036
6	11192829	11193396	567	DEL	Sample1-036
6	18249172	18249569	397	DEL	Sample1-036
6	21604360	21606719	2359	DEL	Sample1-036
6	21866547	21872629	6082	DEL	Sample1-036
6	36723952	36724848	896	DEL	Sample1-036
6	38160769	38161487	718	DEL	Sample1-036
6	43239810	43241224	1414	DEL	Sample1-036
6	44509726	44516204	6478	DUP	Sample1-036
6	45143175	45144385	1210	DEL	Sample1-036
6	69166233	69167027	794	DEL	Sample1-036
6	73090508	73091009	501	DEL	Sample1-036
6	76085746	76088157	2411	DEL	Sample1-036
6	79948721	79950622	1901	DEL	Sample1-036
6	86949652	86961433	11781	DUP	Sample1-036
6	89257930	89258463	533	DEL	Sample1-036
6	90815729	90816558	829	DEL	Sample1-036
6	97649150	97650137	987	DEL	Sample1-036
6	102581646	102582135	489	DEL	Sample1-036
6	104594567	104595109	542	DEL	Sample1-036
6	105173982	105174481	499	DEL	Sample1-036
6	105738236	105739528	1292	DEL	Sample1-036
6	108550909	108551819	910	DEL	Sample1-036
6	109941452	109942056	604	DEL	Sample1-036
6	112488820	112492649	3829	DUP	Sample1-036
6	114872367	114877955	5588	DEL	Sample1-036
7	18953845	18954451	606	DEL	Sample1-036
7	21991815	21993406	1591	DEL	Sample1-036
7	28407681	28414652	6971	DUP	Sample1-036
7	37475899	37476353	454	DEL	Sample1-036
7	40197232	40219007	21775	DUP	Sample1-036
7	51393412	51394905	1493	DEL	Sample1-036
7	61044994	61046618	1624	DEL	Sample1-036
7	61047857	61048421	564	INV	Sample1-036
7	62502387	62504655	2268	DEL	Sample1-036
7	63314623	63318062	3439	DEL	Sample1-036
7	63464442	63465108	666	DEL	Sample1-036
7	63761664	63762246	582	DEL	Sample1-036
7	65455657	65457022	1365	DEL	Sample1-036
7	68498984	68499835	851	DEL	Sample1-036
7	75373326	75373871	545	DEL	Sample1-036
7	95695718	95704274	8556	DEL	Sample1-036
8	2374098	2375177	1079	DEL	Sample1-036
8	2850299	2858860	8561	DEL	Sample1-036
8	5470257	5472452	2195	DEL	Sample1-036
8	8208010	8208231	221	INV	Sample1-036
8	8757647	8758872	1225	DUP	Sample1-036
8	11185916	11186680	764	DEL	Sample1-036
8	32939372	32943176	3804	DEL	Sample1-036
8	37559440	37587606	28166	DEL	Sample1-036
8	39953276	39955067	1791	DEL	Sample1-036
8	43606993	43607425	432	DEL	Sample1-036
8	48733269	48734560	1291	DEL	Sample1-036
8	63928089	63928728	639	DEL	Sample1-036
8	69875786	69876324	538	DEL	Sample1-036
8	78256539	78259312	2773	DEL	Sample1-036
8	80792260	80793416	1156	DEL	Sample1-036
8	81162828	81163935	1107	DEL	Sample1-036
8	82226295	82228227	1932	DEL	Sample1-036
8	83309302	83310003	701	DEL	Sample1-036
8	85083923	85084901	978	DEL	Sample1-036
8	85106071	85106880	809	DEL	Sample1-036
8	88044526	88045386	860	DEL	Sample1-036
8	88806365	88806836	471	DEL	Sample1-036
8	99710723	99711561	838	DUP	Sample1-036
8	99710856	99711574	718	DEL	Sample1-036
8	103486032	103571582	85550	DUP	Sample1-036
8	105489749	105490080	331	DEL	Sample1-036
8	106107546	106109408	1862	DEL	Sample1-036
8	108041540	108044384	2844	DEL	Sample1-036
8	108549834	108550783	949	DEL	Sample1-036
9	12549613	12551732	2119	DEL	Sample1-036
9	13636474	13636794	320	DEL	Sample1-036
9	15941980	15942728	748	DEL	Sample1-036
9	22653193	22654954	1761	DEL	Sample1-036
9	31995320	31995586	266	DEL	Sample1-036
9	33161564	33162306	742	DEL	Sample1-036
9	37225764	37228062	2298	DEL	Sample1-036
9	47151501	47154375	2874	DEL	Sample1-036
9	61901357	61903056	1699	DEL	Sample1-036
9	92561322	92562777	1455	DUP	Sample1-036
9	98004814	98005235	421	DEL	Sample1-036
10	3917078	3921557	4479	DEL	Sample1-036
10	11320166	11320606	440	DEL	Sample1-036
10	12916244	12917788	1544	DEL	Sample1-036
10	32126440	32127839	1399	DEL	Sample1-036
10	86441812	86442053	241	DEL	Sample1-036
10	87145256	87151737	6481	DUP	Sample1-036
10	95465747	95465903	156	DEL	Sample1-036
10	101688449	101688717	268	INV	Sample1-036
11	671266	673659	2393	DUP	Sample1-036
11	2436715	2437125	410	DEL	Sample1-036
11	4022007	4030554	8547	DEL	Sample1-036
11	6425043	6425444	401	DEL	Sample1-036
11	6513587	6514467	880	DEL	Sample1-036
11	7215324	7215756	432	DEL	Sample1-036
11	9307174	9307770	596	DEL	Sample1-036
11	15602386	15602753	367	DEL	Sample1-036
11	42972948	42974015	1067	DEL	Sample1-036
11	47167450	47168963	1513	DEL	Sample1-036
11	60889053	60889886	833	DEL	Sample1-036
11	71050810	71054878	4068	DUP	Sample1-036
11	76401632	76403092	1460	DEL	Sample1-036
11	79029166	79030970	1804	DEL	Sample1-036
11	82262439	82263378	939	DEL	Sample1-036
11	82424171	82425404	1233	DEL	Sample1-036
11	82629013	82629865	852	DEL	Sample1-036
11	85302287	85302810	523	DEL	Sample1-036
11	92043780	92045910	2130	DEL	Sample1-036
11	103107985	103108533	548	DEL	Sample1-036
11	104181327	104181962	635	DEL	Sample1-036
12	16944405	16944913	508	DEL	Sample1-036
12	18662014	18662547	533	DEL	Sample1-036
12	21052519	21053210	691	DEL	Sample1-036
12	21395272	21396783	1511	DUP	Sample1-036
12	26575599	26576800	1201	DEL	Sample1-036
12	37293366	37293972	606	DEL	Sample1-036
12	38751138	38751448	310	DEL	Sample1-036
12	41671842	41673265	1423	DEL	Sample1-036
12	59579506	59581053	1547	DEL	Sample1-036
12	62745958	62748734	2776	DEL	Sample1-036
12	67469227	67475704	6477	DEL	Sample1-036
12	77088076	77088858	782	DEL	Sample1-036
12	78110364	78111344	980	DEL	Sample1-036
12	81292912	81293741	829	DEL	Sample1-036
13	5261503	5262550	1047	DEL	Sample1-036
13	7754208	7754956	748	DEL	Sample1-036
13	28783375	28784628	1253	DEL	Sample1-036
13	32979770	32979939	169	INV	Sample1-036
13	33600771	33601315	544	DEL	Sample1-036
13	35630565	35631258	693	DEL	Sample1-036
13	39318533	39319160	627	DEL	Sample1-036
13	56365514	56365952	438	DEL	Sample1-036
13	58156910	58160213	3303	DEL	Sample1-036
13	60798802	60799356	554	DEL	Sample1-036
13	62704396	62705615	1219	DEL	Sample1-036
13	72643246	72644002	756	DEL	Sample1-036
13	74871022	74884198	13176	DUP	Sample1-036
13	82473968	82476338	2370	DUP	Sample1-036
14	7689384	7690595	1211	DEL	Sample1-036
14	10410128	10411247	1119	DEL	Sample1-036
14	13775823	13776951	1128	DEL	Sample1-036
14	26745961	26751785	5824	DEL	Sample1-036
14	33919971	33920311	340	DEL	Sample1-036
14	35080286	35080988	702	DEL	Sample1-036
14	43854746	43855175	429	DUP	Sample1-036
14	52284599	52285299	700	DEL	Sample1-036
14	53521987	53526504	4517	DEL	Sample1-036
14	64490084	64490644	560	DEL	Sample1-036
14	66783598	66783927	329	DEL	Sample1-036
14	68672104	68673319	1215	DEL	Sample1-036
14	73006158	73008408	2250	DEL	Sample1-036
14	82167805	82170465	2660	DEL	Sample1-036
15	13045956	13073116	27160	DUP	Sample1-036
15	20784881	20785508	627	DEL	Sample1-036
15	26893596	26897233	3637	DUP	Sample1-036
15	27529351	27530121	770	DUP	Sample1-036
15	43468318	43480239	11921	DEL	Sample1-036
15	46170656	46171436	780	DEL	Sample1-036
15	58613977	58614616	639	DEL	Sample1-036
15	60157763	60330504	172741	DUP	Sample1-036
15	74080473	74082292	1819	DEL	Sample1-036
15	76966365	76967565	1200	DEL	Sample1-036
15	81068350	81072020	3670	DUP	Sample1-036
16	898612	899908	1296	DEL	Sample1-036
16	6435708	6441221	5513	DEL	Sample1-036
16	21546980	21548973	1993	DEL	Sample1-036
16	23053775	23054040	265	DEL	Sample1-036
16	23116971	23117533	562	DUP	Sample1-036
16	27712554	27713598	1044	DEL	Sample1-036
16	32378935	32379281	346	DEL	Sample1-036
16	40296866	40297265	399	DUP	Sample1-036
16	47023678	47024252	574	DUP	Sample1-036
16	48924882	48927136	2254	DEL	Sample1-036
16	52988134	52988771	637	DUP	Sample1-036
16	54162326	54164850	2524	DUP	Sample1-036
16	65149373	65150752	1379	DEL	Sample1-036
16	72388352	72392384	4032	DEL	Sample1-036
16	72925161	72925906	745	DEL	Sample1-036
17	2348536	2350721	2185	DEL	Sample1-036
17	4176299	4178071	1772	DUP	Sample1-036
17	11268084	11268581	497	DEL	Sample1-036
17	18424201	18425193	992	DEL	Sample1-036
17	28827070	28828894	1824	DUP	Sample1-036
17	29081481	29083129	1648	DEL	Sample1-036
17	37472252	37473541	1289	DEL	Sample1-036
17	39098296	39099397	1101	DEL	Sample1-036
17	40532241	40533211	970	DEL	Sample1-036
17	45692851	45693435	584	DEL	Sample1-036
17	45869238	45869935	697	INV	Sample1-036
17	47642770	47644824	2054	DEL	Sample1-036
17	54012630	54034772	22142	DUP	Sample1-036
17	56493838	56494677	839	DEL	Sample1-036
17	63243367	63247186	3819	DEL	Sample1-036
18	3359763	3361612	1849	DEL	Sample1-036
18	22983040	22983539	499	DUP	Sample1-036
18	29865972	29866975	1003	DUP	Sample1-036
18	54982075	54982687	612	DEL	Sample1-036
18	60172772	60173943	1171	DEL	Sample1-036
18	64924950	64925258	308	DEL	Sample1-036
19	11519090	11520180	1090	DEL	Sample1-036
19	14001843	14002431	588	DEL	Sample1-036
19	15689421	15694861	5440	DEL	Sample1-036
19	16343099	16344002	903	DEL	Sample1-036
19	16418519	16419955	1436	DEL	Sample1-036
19	39536185	39540971	4786	DEL	Sample1-036
19	53362910	53363474	564	DUP	Sample1-036
20	622471	623273	802	DEL	Sample1-036
20	7957267	7958340	1073	DEL	Sample1-036
20	15762150	15762561	411	DEL	Sample1-036
20	16720152	16722228	2076	DEL	Sample1-036
20	17076370	17209574	133204	DEL	Sample1-036
20	29427940	29428276	336	DEL	Sample1-036
20	36476198	36476957	759	DEL	Sample1-036
20	39589722	39592231	2509	DEL	Sample1-036
20	39592879	39593600	721	DEL	Sample1-036
20	39863464	39863930	466	DEL	Sample1-036
20	58631582	58633368	1786	DEL	Sample1-036
20	63718526	63719080	554	DEL	Sample1-036
20	68711075	68711679	604	DEL	Sample1-036
21	13545305	13546233	928	DEL	Sample1-036
21	14727697	14728685	988	DEL	Sample1-036
21	18778004	18778311	307	DEL	Sample1-036
21	18796256	18797081	825	DEL	Sample1-036
21	19964718	19965499	781	DEL	Sample1-036
21	21436714	21441426	4712	DEL	Sample1-036
21	31579676	31579976	300	DEL	Sample1-036
21	43576691	43577145	454	DEL	Sample1-036
21	58580868	58581251	383	DUP	Sample1-036
21	61452365	61463000	10635	DUP	Sample1-036
21	67791146	67829133	37987	DUP	Sample1-036
22	11161166	11162638	1472	DEL	Sample1-036
22	19277886	19279343	1457	DEL	Sample1-036
22	21057109	21058194	1085	DEL	Sample1-036
22	21756685	21760315	3630	DEL	Sample1-036
22	28957185	28958648	1463	DEL	Sample1-036
22	39850257	39853070	2813	DEL	Sample1-036
22	51307335	51315159	7824	DUP	Sample1-036
22	54058892	54061400	2508	DEL	Sample1-036
23	12721352	12722303	951	DEL	Sample1-036
23	16092794	16093259	465	DEL	Sample1-036
23	20283121	20292751	9630	DEL	Sample1-036
23	24899017	24899464	447	DEL	Sample1-036
23	28049439	28050226	787	DEL	Sample1-036
23	29725063	29728818	3755	DEL	Sample1-036
23	32171035	32171611	576	DEL	Sample1-036
23	33462511	33463263	752	DEL	Sample1-036
23	37637227	37637967	740	DEL	Sample1-036
23	43683559	43684779	1220	DEL	Sample1-036
24	1994278	1994899	621	DEL	Sample1-036
24	5577700	5579947	2247	DEL	Sample1-036
24	6316212	6316914	702	DEL	Sample1-036
24	7608349	7608717	368	DUP	Sample1-036
24	10987678	10989149	1471	DEL	Sample1-036
24	31996410	31997282	872	DUP	Sample1-036
24	39050570	39050999	429	DEL	Sample1-036
24	42036583	42037552	969	DEL	Sample1-036
24	42318612	42319668	1056	DEL	Sample1-036
24	42718311	42724127	5816	DUP	Sample1-036
24	43445360	43446575	1215	DEL	Sample1-036
24	44464634	44466757	2123	DUP	Sample1-036
24	49407478	49409732	2254	DEL	Sample1-036
24	59365990	59371475	5485	DEL	Sample1-036
25	1421628	1422778	1150	DUP	Sample1-036
25	5482015	5484742	2727	DEL	Sample1-036
25	9448993	9449454	461	DUP	Sample1-036
25	16059282	16059797	515	DEL	Sample1-036
25	23718552	23719244	692	INV	Sample1-036
25	32226689	32227257	568	DEL	Sample1-036
25	33225516	33226013	497	DEL	Sample1-036
26	2761113	2761580	467	DUP	Sample1-036
26	3121324	3131907	10583	DEL	Sample1-036
26	8574916	8575976	1060	DEL	Sample1-036
26	24488249	24489458	1209	DEL	Sample1-036
26	26178898	26179844	946	DEL	Sample1-036
26	28956272	28958177	1905	DEL	Sample1-036
26	35477379	35477769	390	DEL	Sample1-036
26	39451237	39453436	2199	DUP	Sample1-036
26	49786601	49786805	204	DEL	Sample1-036
27	5217940	5222447	4507	DEL	Sample1-036
27	16513231	16520755	7524	DEL	Sample1-036
27	18899768	18916204	16436	DUP	Sample1-036
27	20414866	20415235	369	DEL	Sample1-036
27	25856078	25856972	894	DUP	Sample1-036
27	25877279	25877613	334	DEL	Sample1-036
27	34489379	34490123	744	DUP	Sample1-036
27	41704290	41705727	1437	DEL	Sample1-036
27	43136366	43137072	706	DEL	Sample1-036
28	9436718	9437258	540	DEL	Sample1-036
28	10933052	10933541	489	DEL	Sample1-036
28	11999357	12002098	2741	DEL	Sample1-036
28	14449295	14458095	8800	DEL	Sample1-036
28	14853430	14855078	1648	DEL	Sample1-036
28	32455631	32457915	2284	DUP	Sample1-036
28	34740243	34740712	469	DEL	Sample1-036
28	35509422	35510324	902	DEL	Sample1-036
28	40181212	40181503	291	DEL	Sample1-036
28	43715210	43717236	2026	DEL	Sample1-036
29	1677643	1678038	395	DEL	Sample1-036
29	15199403	15203541	4138	DEL	Sample1-036
29	24193407	24214063	20656	DEL	Sample1-036
29	46792879	46793212	333	DEL	Sample1-036
1	4057356	4057871	515	DEL	Sample1-043
1	6710478	6717158	6680	DUP	Sample1-043
1	24163966	24164232	266	DEL	Sample1-043
1	44533417	44535511	2094	DEL	Sample1-043
1	51024239	51024676	437	DEL	Sample1-043
1	58227795	58230223	2428	DEL	Sample1-043
1	68854334	68855447	1113	DEL	Sample1-043
1	69435032	69435529	497	DEL	Sample1-043
1	70526322	70529681	3359	DEL	Sample1-043
1	78019139	78019723	584	DEL	Sample1-043
1	81476362	81477645	1283	DEL	Sample1-043
1	106957116	106960083	2967	DEL	Sample1-043
1	108650921	108652020	1099	DEL	Sample1-043
1	122042257	122046046	3789	DEL	Sample1-043
1	141303059	141303669	610	DEL	Sample1-043
1	149955285	149955798	513	DEL	Sample1-043
2	6699669	6700085	416	DEL	Sample1-043
2	14965340	14965548	208	DEL	Sample1-043
2	16269231	16270240	1009	DEL	Sample1-043
2	17695281	17697892	2611	DEL	Sample1-043
2	17697996	17699772	1776	DEL	Sample1-043
2	24898348	24902055	3707	DEL	Sample1-043
2	26018239	26018592	353	DEL	Sample1-043
2	45509217	45509571	354	DEL	Sample1-043
2	56953601	56954273	672	DEL	Sample1-043
2	73515506	73518387	2881	DEL	Sample1-043
2	76397491	76399563	2072	DUP	Sample1-043
2	79102825	79103312	487	DEL	Sample1-043
2	104989548	104989902	354	DEL	Sample1-043
2	121586809	121587187	378	DEL	Sample1-043
2	129402202	129402751	549	DEL	Sample1-043
3	1773517	1774246	729	DEL	Sample1-043
3	3029831	3031233	1402	DEL	Sample1-043
3	9118234	9118867	633	DEL	Sample1-043
3	12952472	12953528	1056	DEL	Sample1-043
3	29849000	29857032	8032	DEL	Sample1-043
3	35235966	35236973	1007	DEL	Sample1-043
3	43925489	43925728	239	DEL	Sample1-043
3	53837843	53838539	696	DEL	Sample1-043
3	57503227	57503509	282	DUP	Sample1-043
3	60494190	60494821	631	DEL	Sample1-043
3	87417459	87417918	459	DEL	Sample1-043
3	89167437	89169978	2541	DEL	Sample1-043
3	103028119	103028568	449	DEL	Sample1-043
3	111637578	111638087	509	DUP	Sample1-043
3	115471703	115472506	803	DEL	Sample1-043
3	116622480	116630083	7603	DUP	Sample1-043
3	119633564	119633636	72	INV	Sample1-043
4	4187699	4188459	760	DEL	Sample1-043
4	23981945	23982292	347	DUP	Sample1-043
4	26670495	26674146	3651	DEL	Sample1-043
4	62883555	62886359	2804	DEL	Sample1-043
4	82099157	82101302	2145	DEL	Sample1-043
4	105557575	105562595	5020	DUP	Sample1-043
4	105558173	105562861	4688	DEL	Sample1-043
4	105592379	105597868	5489	DEL	Sample1-043
4	111528432	111529865	1433	DEL	Sample1-043
4	117552697	117553543	846	DUP	Sample1-043
5	15067343	15067605	262	DEL	Sample1-043
5	19344532	19345874	1342	DEL	Sample1-043
5	25378546	25383235	4689	DEL	Sample1-043
5	44912667	44921219	8552	DEL	Sample1-043
5	50848169	50849278	1109	DEL	Sample1-043
5	66814979	66815233	254	DEL	Sample1-043
5	75898215	75903410	5195	DUP	Sample1-043
5	76460581	76460931	350	DEL	Sample1-043
5	102271708	102273001	1293	DEL	Sample1-043
5	105213786	105215363	1577	DEL	Sample1-043
5	118082692	118083327	635	DEL	Sample1-043
5	119167928	119168649	721	DEL	Sample1-043
6	21604361	21606719	2358	DEL	Sample1-043
6	25186737	25188097	1360	DEL	Sample1-043
6	40169354	40170925	1571	DEL	Sample1-043
6	56287197	56288495	1298	DEL	Sample1-043
6	67018838	67019144	306	DEL	Sample1-043
6	72977548	72978048	500	DEL	Sample1-043
6	73090508	73091009	501	DEL	Sample1-043
6	76751594	76753897	2303	DEL	Sample1-043
6	86949652	86961433	11781	DUP	Sample1-043
6	91809292	91809824	532	DEL	Sample1-043
6	105738236	105739524	1288	DEL	Sample1-043
6	108550909	108551819	910	DEL	Sample1-043
7	10882989	10883992	1003	DEL	Sample1-043
7	14470854	14472882	2028	DEL	Sample1-043
7	14519140	14520620	1480	DUP	Sample1-043
7	17927040	17927419	379	DEL	Sample1-043
7	20490678	20491369	691	DEL	Sample1-043
7	35488973	35491564	2591	DEL	Sample1-043
7	41021399	41026781	5382	DEL	Sample1-043
7	63879491	63881295	1804	DEL	Sample1-043
7	81127677	81128723	1046	DEL	Sample1-043
7	96360057	96361332	1275	DUP	Sample1-043
7	99642143	99643735	1592	DUP	Sample1-043
7	102929623	102931128	1505	DEL	Sample1-043
8	2374098	2375185	1087	DEL	Sample1-043
8	5259412	5259934	522	DEL	Sample1-043
8	8226132	8226469	337	DUP	Sample1-043
8	11814051	11814834	783	DEL	Sample1-043
8	41792143	41794061	1918	DEL	Sample1-043
8	70186462	70195302	8840	DUP	Sample1-043
8	72283314	72283683	369	DEL	Sample1-043
8	74459148	74461371	2223	DEL	Sample1-043
8	85083925	85084901	976	DEL	Sample1-043
8	85106074	85106877	803	DEL	Sample1-043
8	96913803	96914311	508	DEL	Sample1-043
8	97393558	97393875	317	DEL	Sample1-043
8	103486032	103571582	85550	DUP	Sample1-043
8	105489754	105490079	325	DEL	Sample1-043
9	47151501	47154375	2874	DEL	Sample1-043
9	51998573	51999092	519	DUP	Sample1-043
9	54733316	54734167	851	DEL	Sample1-043
9	76999826	77002467	2641	DEL	Sample1-043
9	79477555	79479083	1528	DEL	Sample1-043
9	87476957	87484654	7697	DEL	Sample1-043
9	92883614	92893397	9783	DEL	Sample1-043
9	98004814	98005235	421	DEL	Sample1-043
10	795618	809561	13943	DEL	Sample1-043
10	2151371	2151692	321	DEL	Sample1-043
10	2232202	2233392	1190	DEL	Sample1-043
10	4196656	4197541	885	DEL	Sample1-043
10	11861534	11862222	688	DEL	Sample1-043
10	18129647	18150854	21207	DUP	Sample1-043
10	18279705	18284135	4430	DEL	Sample1-043
10	27343919	27352535	8616	DEL	Sample1-043
10	48473678	48478782	5104	DUP	Sample1-043
10	64820868	64823710	2842	DUP	Sample1-043
10	80744762	80745581	819	DEL	Sample1-043
10	86664137	86665136	999	DEL	Sample1-043
10	92959034	92959215	181	DEL	Sample1-043
10	97077488	97078027	539	DEL	Sample1-043
11	3897872	3898428	556	DEL	Sample1-043
11	4022007	4030554	8547	DEL	Sample1-043
11	6498753	6506490	7737	DUP	Sample1-043
11	41466851	41467278	427	DEL	Sample1-043
11	60740414	60740774	360	DEL	Sample1-043
11	64157450	64158217	767	DUP	Sample1-043
11	66213179	66214569	1390	DEL	Sample1-043
11	69277414	69278478	1064	DEL	Sample1-043
11	94516179	94517849	1670	DUP	Sample1-043
11	97291953	97292719	766	DEL	Sample1-043
12	518722	518797	75	DEL	Sample1-043
12	14097733	14099938	2205	DEL	Sample1-043
12	15868090	15880148	12058	DUP	Sample1-043
12	18662018	18662547	529	DEL	Sample1-043
12	18876957	18878087	1130	DEL	Sample1-043
12	21922013	21923984	1971	DEL	Sample1-043
12	41671844	41673265	1421	DEL	Sample1-043
12	50676730	50751877	75147	DEL	Sample1-043
12	66391874	66393475	1601	DUP	Sample1-043
12	68038963	68043588	4625	DEL	Sample1-043
12	78832456	78833036	580	DEL	Sample1-043
12	86105764	86115545	9781	DUP	Sample1-043
13	9568831	9569435	604	DEL	Sample1-043
13	33600771	33601315	544	DEL	Sample1-043
13	42568628	42569809	1181	DEL	Sample1-043
13	56365514	56365952	438	DEL	Sample1-043
13	59639631	59641468	1837	DEL	Sample1-043
13	60938997	60941099	2102	DEL	Sample1-043
13	65111921	65113577	1656	DEL	Sample1-043
13	66718329	66719297	968	DEL	Sample1-043
13	68324884	68326433	1549	DEL	Sample1-043
13	76093834	76095227	1393	DUP	Sample1-043
13	80730614	80731818	1204	DEL	Sample1-043
14	13775823	13776951	1128	DEL	Sample1-043
14	18922235	18925239	3004	DEL	Sample1-043
14	26813898	26814895	997	DEL	Sample1-043
14	33919971	33920311	340	DEL	Sample1-043
14	45021145	45024236	3091	DEL	Sample1-043
14	63061245	63064625	3380	DEL	Sample1-043
14	65877724	65878213	489	DEL	Sample1-043
15	26762856	26763076	220	DEL	Sample1-043
15	39967724	39968568	844	DEL	Sample1-043
15	61267501	61268846	1345	DEL	Sample1-043
15	64074732	64081176	6444	DEL	Sample1-043
15	67248097	67248711	614	DEL	Sample1-043
15	68228944	68230232	1288	DEL	Sample1-043
15	70301919	70302457	538	DEL	Sample1-043
15	74632599	74635445	2846	DEL	Sample1-043
15	76966365	76967565	1200	DEL	Sample1-043
16	5634674	5634952	278	DEL	Sample1-043
16	6435708	6441221	5513	DEL	Sample1-043
16	35172368	35173564	1196	DEL	Sample1-043
16	47014975	47016106	1131	DUP	Sample1-043
16	48433320	48449582	16262	INV	Sample1-043
16	48477530	48490190	12660	INV	Sample1-043
16	54034823	54041650	6827	DUP	Sample1-043
16	72388351	72392384	4033	DEL	Sample1-043
16	75075084	75075546	462	DEL	Sample1-043
16	76373844	76374390	546	DEL	Sample1-043
16	78153175	78154055	880	DEL	Sample1-043
17	2348536	2350721	2185	DEL	Sample1-043
17	16569266	16569530	264	DEL	Sample1-043
17	52133558	52134160	602	DEL	Sample1-043
18	25884064	25885126	1062	DEL	Sample1-043
18	32552922	32554002	1080	DEL	Sample1-043
18	52206882	52207937	1055	DEL	Sample1-043
18	52552275	52601838	49563	DUP	Sample1-043
18	57298723	57299549	826	INV	Sample1-043
18	58459471	58460056	585	DUP	Sample1-043
18	61199366	61200359	993	DEL	Sample1-043
19	4320973	4323177	2204	DEL	Sample1-043
19	7614401	7614501	100	INV	Sample1-043
19	11519088	11520180	1092	DEL	Sample1-043
19	12480916	12482388	1472	DEL	Sample1-043
19	12541808	12542839	1031	DEL	Sample1-043
19	28141025	28141802	777	DEL	Sample1-043
19	32625316	32626236	920	DEL	Sample1-043
19	34260682	34260769	87	INV	Sample1-043
19	36581437	36581962	525	DEL	Sample1-043
19	41068857	41069124	267	DEL	Sample1-043
19	54554074	54556141	2067	DEL	Sample1-043
20	15762157	15762561	404	DEL	Sample1-043
20	32704216	32712770	8554	DEL	Sample1-043
20	42197036	42197514	478	DUP	Sample1-043
20	50999467	50999920	453	DEL	Sample1-043
20	57946784	57947630	846	DUP	Sample1-043
20	58815568	58816401	833	DUP	Sample1-043
20	59042380	59042631	251	DEL	Sample1-043
20	59426226	59427522	1296	DEL	Sample1-043
20	66064327	66073601	9274	DEL	Sample1-043
20	66201656	66201757	101	DEL	Sample1-043
20	66425521	66425962	441	DEL	Sample1-043
20	66425537	66425929	392	DUP	Sample1-043
20	68636289	68637314	1025	DEL	Sample1-043
21	9206585	9208320	1735	DEL	Sample1-043
21	14764428	14766486	2058	DEL	Sample1-043
21	17678568	17687097	8529	DEL	Sample1-043
21	25204750	25212855	8105	DEL	Sample1-043
21	58580868	58581259	391	DUP	Sample1-043
21	59068245	59070893	2648	DEL	Sample1-043
21	63387567	63390194	2627	DEL	Sample1-043
22	689944	690129	185	DEL	Sample1-043
22	19277886	19279343	1457	DEL	Sample1-043
22	22672453	22673745	1292	DEL	Sample1-043
22	40757603	40758921	1318	DEL	Sample1-043
22	58677177	58680065	2888	DUP	Sample1-043
22	59601899	59602534	635	DEL	Sample1-043
23	3565668	3566042	374	DEL	Sample1-043
23	14897466	14898856	1390	DEL	Sample1-043
23	16520858	16522473	1615	DEL	Sample1-043
23	20283121	20292751	9630	DEL	Sample1-043
23	22628092	22629519	1427	DEL	Sample1-043
23	34453660	34454564	904	DEL	Sample1-043
23	37637223	37637967	744	DEL	Sample1-043
23	44180648	44181744	1096	DEL	Sample1-043
23	45741104	45741816	712	DEL	Sample1-043
24	2966201	2967117	916	DEL	Sample1-043
24	2972997	2973302	305	DEL	Sample1-043
24	9536074	9536907	833	DEL	Sample1-043
24	19565663	19566245	582	DUP	Sample1-043
24	33838606	33839171	565	DEL	Sample1-043
24	37795833	37797233	1400	DUP	Sample1-043
24	41172851	41173832	981	DEL	Sample1-043
24	42318612	42319668	1056	DEL	Sample1-043
24	43445360	43446575	1215	DEL	Sample1-043
24	55600674	55601835	1161	DUP	Sample1-043
25	4291696	4292857	1161	DEL	Sample1-043
25	8478837	8479725	888	DEL	Sample1-043
25	11695858	11696323	465	DEL	Sample1-043
25	25242174	25250735	8561	DEL	Sample1-043
25	26213351	26214213	862	DUP	Sample1-043
26	4549617	4551175	1558	DEL	Sample1-043
26	13991741	13992197	456	DEL	Sample1-043
26	24383835	24385308	1473	DEL	Sample1-043
26	31803821	31805108	1287	DEL	Sample1-043
26	33962684	33964892	2208	DUP	Sample1-043
26	43687740	43688287	547	DEL	Sample1-043
26	45457837	45458818	981	DEL	Sample1-043
27	5397477	5398185	708	DUP	Sample1-043
27	25877288	25877612	324	DEL	Sample1-043
27	28580746	28581430	684	DEL	Sample1-043
27	29840955	29842221	1266	DEL	Sample1-043
27	36310475	36311160	685	DEL	Sample1-043
28	3361903	3362210	307	DEL	Sample1-043
28	27167268	27168863	1595	DEL	Sample1-043
28	35513877	35516057	2180	DUP	Sample1-043
29	16529523	16529897	374	DEL	Sample1-043
29	19154859	19158581	3722	DEL	Sample1-043
29	23161904	23165163	3259	DUP	Sample1-043
29	28794242	28795105	863	DEL	Sample1-043
29	38204603	38212469	7866	DEL	Sample1-043
29	44928208	44928649	441	DEL	Sample1-043
29	45110586	45111203	617	DEL	Sample1-043
29	50207446	50207754	308	DUP	Sample1-043
[truncated: 3,648 more rows]

## Sheet: Table S9
Table S9. Statistics of CNVs by Samples
Id	Count					Length (bp)
	Total	BND	DEL	DUP	INV	Total	Covered genome	DEL	DUP	INV
sample1-012	386	77	149	49	111	1105315	0.000444011	655195	399715	50328
sample1-032	942	291	249	239	163	5599087	0.00224918	2894637	2623643	80516
sample1-034	477	120	149	76	132	1633534	0.0006562	552862	1012959	67593
sample1-036	490	93	323	65	9	1255482	0.000504334	680449	547948	26992
sample1-043	336	52	232	46	6	789502	0.000317147	478753	280690	30007
sample1-071	501	97	215	103	86	1274525	0.000511984	589093	628297	57038
sample1-076	425	98	203	89	35	997377	0.000400652	547314	433770	16195
sample1-092	462	91	194	65	112	1093191	0.000439141	493917	548992	50191
sample2-149	243	59	168	13	3	757363	0.000304237	284732	436338	36234
sample2-188	137	37	93	7	0	1916985	0.000770063	177292	1739656	0
sample2-190	262	60	182	16	4	5669341	0.00227741	813499	4838385	17397
sample2-191	137	38	82	15	2	261156	0.000104908	82538	154824	23756
sample2-194	320	96	168	54	2	1118026	0.000449117	561304	540009	16617
sample2-198	164	53	88	22	1	356727	0.000143299	236753	119847	74
sample1-diploid	183	20	148	7	8	1067631	0.000428873	359802	665572	42237
sample1-sire	83	14	60	4	5	983925	0.000395248	172494	771379	40038
sample1-dam	98	11	76	7	4	586191	0.000235476	144087	398392	43701

## Sheet: Table S10
Table S10. Unique CNV regions, overlapping genes, and QTL.
region	type	length	count	ids	groups	group_share	gene	QTL
chr17:67993012-67993063	DEL	51	1	sample2-198	sample2-sperms	Singleton	CHEK2
chr21:19496795-19496846	DEL	51	1	sample1-012	sample1-sperms	Singleton
chr16:75955504-75955558	DEL	54	1	sample2-149	sample2-sperms	Singleton	F13B
chr7:51833419-51833475	DEL	56	1	sample2-188	sample2-sperms	Singleton
chr12:69192043-69192100	DEL	57	1	sample2-194	sample2-sperms	Singleton
chr13:41899006-41899064	DEL	58	1	sample2-194	sample2-sperms	Singleton
chr10:83425809-83425875	DEL	66	1	sample2-194	sample2-sperms	Singleton
chr2:115293832-115293900	DEL	68	1	sample2-188	sample2-sperms	Singleton
chr12:518722-518797	DEL	75	3	sample1-043,sample2-149,sample2-194	sample1-sperms,sample2-sperms	Inter group shared
chr29:5756297-5756372	DEL	75	1	sample2-188	sample2-sperms	Singleton
chr3:32024163-32024238	DEL	75	1	sample2-191	sample2-sperms	Singleton
chr11:3004121-3004197	DEL	76	1	sample2-190	sample2-sperms	Singleton
chr11:98677633-98677709	DEL	76	1	sample2-149	sample2-sperms	Singleton
chr13:2392164-2392240	DEL	76	3	sample2-149,sample2-194,sample2-198	sample2-sperms	In group shared	PLCB4
chr18:44806803-44806879	DEL	76	1	sample2-198	sample2-sperms	Singleton	GPI
chr4:37864876-37864957	DEL	81	1	sample2-194	sample2-sperms	Singleton
chr13:11886022-11886106	DEL	84	2	sample2-149,sample2-190	sample2-sperms	In group shared	CAMK1D
chr13:11886022-11886108	DEL	86	1	sample2-188	sample2-sperms	Singleton	CAMK1D
chr14:8880827-8880915	DEL	88	1	sample2-149	sample2-sperms	Singleton	KCNQ3
chr10:81180561-81180650	DEL	89	1	sample2-188	sample2-sperms	Singleton	ERH
chr15:34954938-34955031	DEL	93	1	sample2-191	sample2-sperms	Singleton	OTOG
chr29:24000581-24000674	DEL	93	1	sample2-188	sample2-sperms	Singleton
chr10:83317405-83317501	DEL	96	1	sample2-194	sample2-sperms	Singleton
chr15:5747990-5748086	DEL	96	1	sample2-149	sample2-sperms	Singleton
chr13:53862602-53862699	DEL	97	1	sample2-198	sample2-sperms	Singleton	PRPF6
chr1:111288111-111288211	DEL	100	2	sample2-188,sample2-194	sample2-sperms	In group shared	KCNAB1
chr21:61030515-61030615	DEL	100	1	sample2-191	sample2-sperms	Singleton
chr1:111288110-111288211	DEL	101	2	sample2-191,sample2-198	sample2-sperms	In group shared	KCNAB1
chr12:34466070-34466171	DEL	101	1	sample2-194	sample2-sperms	Singleton	TNFRSF19
chr20:66201656-66201757	DEL	101	1	sample1-043	sample1-sperms	Singleton
chr13:68305718-68305826	DEL	108	1	sample1-071	sample1-sperms	Singleton
chr8:6012556-6012669	DEL	113	1	sample2-149	sample2-sperms	Singleton
chr4:15139550-15139664	DEL	114	1	sample2-198	sample2-sperms	Singleton	ASNS
chr22:56459281-56459397	DEL	116	1	sample1-034	sample1-sperms	Singleton
chr13:74836418-74836535	DEL	117	2	sample2-188,sample2-190	sample2-sperms	In group shared
chr25:11280873-11280990	DEL	117	1	sample2-194	sample2-sperms	Singleton
chr9:20025823-20025940	DEL	117	1	sample1-012	sample1-sperms	Singleton	BCKDHB
chr8:67783573-67783692	DEL	119	1	sample2-190	sample2-sperms	Singleton
chr8:67783572-67783692	DEL	120	2	sample2-149,sample2-194	sample2-sperms	In group shared
chr2:134608234-134608359	DEL	125	1	sample2-194	sample2-sperms	Singleton
chr5:75686703-75686829	DEL	126	2	sample2-149,sample2-198	sample2-sperms	In group shared
chr5:86805512-86805639	DEL	127	1	sample2-194	sample2-sperms	Singleton
chr9:103741942-103742069	DEL	127	1	sample2-191	sample2-sperms	Singleton
chr6:35485871-35486003	DEL	132	1	sample2-190	sample2-sperms	Singleton
chr5:75686703-75686836	DEL	133	1	sample1-071	sample1-sperms	Singleton
chr15:47936562-47936697	DEL	135	1	sample2-149	sample2-sperms	Singleton	TRIM6
chr7:68134034-68134170	DEL	136	1	sample2-190	sample2-sperms	Singleton
chr9:2811655-2811791	DEL	136	1	sample2-190	sample2-sperms	Singleton
chr17:71003070-71003208	DEL	138	1	sample2-194	sample2-sperms	Singleton	ZNF280A
chr1:114381983-114382123	DEL	140	1	sample2-190	sample2-sperms	Singleton
chr15:66345273-66345416	DEL	143	1	sample2-188	sample2-sperms	Singleton
chr26:41137993-41138136	DEL	143	2	sample2-190,sample2-191	sample2-sperms	In group shared
chr26:41137993-41138138	DEL	145	1	sample2-198	sample2-sperms	Singleton
chr9:10028544-10028690	DEL	146	1	sample2-190	sample2-sperms	Singleton	B3GAT2
chr6:45075248-45075395	DEL	147	1	sample2-190	sample2-sperms	Singleton
chr1:76224110-76224258	DEL	148	1	sample2-191	sample2-sperms	Singleton
chr1:157078777-157078927	DEL	150	1	sample2-149	sample2-sperms	Singleton
chr10:57085171-57085327	DEL	156	1	sample2-188	sample2-sperms	Singleton
chr10:95465747-95465903	DEL	156	2	sample1-036,sample2-194	sample1-sperms,sample2-sperms	Inter group shared
chr4:47770838-47770996	DEL	158	1	sample2-149	sample2-sperms	Singleton
chr28:2989498-2989658	DEL	160	1	sample2-188	sample2-sperms	Singleton	FMN2
chr6:112688643-112688804	DEL	161	1	sample2-190	sample2-sperms	Singleton
chr2:12155079-12155241	DEL	162	1	sample2-194	sample2-sperms	Singleton
chr29:24883630-24883794	DEL	164	1	sample2-190	sample2-sperms	Singleton	NAV2
chr5:67105009-67105173	DEL	164	1	sample2-198	sample2-sperms	Singleton
chr5:1430689-1430855	DEL	166	1	sample1-071	sample1-sperms	Singleton
chr23:12805781-12805950	DEL	169	1	sample2-188	sample2-sperms	Singleton	DNAH8
chr20:18451142-18451312	DEL	170	1	sample1-076	sample1-sperms	Singleton
chr29:25722781-25722951	DEL	170	1	sample2-198	sample2-sperms	Singleton
chr17:71019037-71019212	DEL	175	1	sample2-149	sample2-sperms	Singleton
chr18:3864390-3864569	DEL	179	1	sample2-190	sample2-sperms	Singleton
chr10:92959034-92959215	DEL	181	4	sample1-043,sample2-149,sample2-191,sample2-194	sample1-sperms,sample2-sperms	Inter group shared
chr7:104933755-104933939	DEL	184	1	sample1-dam	sample1-trio	Singleton
chr22:689944-690129	DEL	185	1	sample1-043	sample1-sperms	Singleton	VOPP1
chr12:50867330-50867517	DEL	187	2	sample2-149,sample2-191	sample2-sperms	In group shared	LMO7
chr2:13241238-13241426	DEL	188	1	sample2-190	sample2-sperms	Singleton
chr7:25121928-25122125	DEL	197	2	sample2-191,sample2-198	sample2-sperms	In group shared
chr4:105140797-105140995	DEL	198	1	sample2-194	sample2-sperms	Singleton
chr4:77155498-77155696	DEL	198	1	sample2-194	sample2-sperms	Singleton	GCK
chr2:105123854-105124053	DEL	199	1	sample2-149	sample2-sperms	Singleton
chr6:25602713-25602912	DEL	199	1	sample2-191	sample2-sperms	Singleton	METAP1
chr10:82749442-82749642	DEL	200	1	sample2-190	sample2-sperms	Singleton
chr26:49786601-49786805	DEL	204	1	sample1-036	sample1-sperms	Singleton
chr9:34944110-34944315	DEL	205	1	sample1-012	sample1-sperms	Singleton
chr19:60403787-60403993	DUP	206	1	sample1-071	sample1-sperms	Singleton
chr17:2032873-2033080	DEL	207	3	sample2-188,sample2-190,sample2-194	sample2-sperms	In group shared
chr24:16247022-16247229	DEL	207	1	sample2-190	sample2-sperms	Singleton
chr2:14965340-14965548	DEL	208	1	sample1-043	sample1-sperms	Singleton	CERKL
chr28:43798505-43798714	DEL	209	1	sample1-diploid	sample1-trio	Singleton	CHAT
chr18:7364640-7364855	DEL	215	2	sample2-194,sample2-198	sample2-sperms	In group shared
chr25:23879248-23879465	DEL	217	2	sample2-149,sample2-194	sample2-sperms	In group shared
chr18:7364637-7364855	DEL	218	1	sample2-190	sample2-sperms	Singleton
chr2:91052305-91052523	DEL	218	2	sample2-188,sample2-194	sample2-sperms	In group shared
chr22:26047024-26047243	DEL	219	1	sample2-149	sample2-sperms	Singleton	CHL1
chr15:26762856-26763076	DEL	220	1	sample1-043	sample1-sperms	Singleton
chr15:34260265-34260487	DEL	222	1	sample1-diploid	sample1-trio	Singleton
chr12:24606561-24606785	DEL	224	2	sample1-diploid,sample2-191	sample2-sperms,sample1-trio	Inter group shared
chr7:26590924-26591148	DEL	224	1	sample2-149	sample2-sperms	Singleton	MEGF10
chr2:66250889-66251117	DEL	228	1	sample2-190	sample2-sperms	Singleton
chr23:14891719-14891947	DEL	228	1	sample2-190	sample2-sperms	Singleton
chr5:83797303-83797531	DUP	228	1	sample2-194	sample2-sperms	Singleton
chr14:52568563-52568792	DEL	229	1	sample1-diploid	sample1-trio	Singleton
chr15:27908036-27908267	DEL	231	1	sample2-190	sample2-sperms	Singleton	PCSK7
chr21:26371932-26372165	DEL	233	3	sample1-diploid,sample1-034,sample1-076	sample1-sperms,sample1-trio	Inter group shared	ARNT2
chr4:17971447-17971680	DEL	233	1	sample1-diploid	sample1-trio	Singleton
chr27:3979155-3979389	DEL	234	1	sample1-diploid	sample1-trio	Singleton
chr4:104988141-104988376	DEL	235	1	sample2-194	sample2-sperms	Singleton	WEE2
chr6:81818738-81818973	DEL	235	1	sample1-071	sample1-sperms	Singleton
chr25:7181114-7181351	DEL	237	2	sample2-190,sample2-191	sample2-sperms	In group shared
chr6:98645417-98645654	DEL	237	1	sample1-012	sample1-sperms	Singleton
chr24:1990860-1991097	DUP	237	1	sample2-191	sample2-sperms	Singleton
chr3:43925489-43925728	DEL	239	1	sample1-043	sample1-sperms	Singleton	PLPPR4
chr7:2198691-2198930	DEL	239	1	sample1-076	sample1-sperms	Singleton	ADAMTS2
chr14:9005095-9005335	DEL	240	1	sample2-190	sample2-sperms	Singleton	KCNQ3
chr15:24107481-24107721	DEL	240	1	sample2-190	sample2-sperms	Singleton
chr10:86441812-86442053	DEL	241	2	sample1-036,sample1-076	sample1-sperms	In group shared
chr3:31417140-31417381	DEL	241	1	sample2-149	sample2-sperms	Singleton	KCND3
chr5:92009360-92009601	DEL	241	1	sample2-190	sample2-sperms	Singleton
chr10:99932237-99932481	DEL	244	1	sample1-092	sample1-sperms	Singleton	KCNK10
chr5:29134581-29134825	DEL	244	1	sample2-188	sample2-sperms	Singleton	ATF1
chr10:99932237-99932482	DEL	245	1	sample2-188	sample2-sperms	Singleton	KCNK10
chr2:79963205-79963451	DEL	246	1	sample1-diploid	sample1-trio	Singleton	MYO1B
chr3:46393545-46393791	DEL	246	9	sample1-012,sample1-034,sample1-071,sample1-076,sample2-149,sample2-188,sample2-191,sample2-194,sample2-198	sample1-sperms,sample2-sperms	Inter group shared
chr16:58098585-58098832	DEL	247	1	sample2-190	sample2-sperms	Singleton	ASTN1
chr21:10516013-10516260	DEL	247	1	sample2-190	sample2-sperms	Singleton
chr20:59042380-59042631	DEL	251	2	sample1-043,sample2-194	sample1-sperms,sample2-sperms	Inter group shared
chr3:2615531-2615782	DEL	251	2	sample2-191,sample2-194	sample2-sperms	In group shared
chr4:14490978-14491230	DEL	252	1	sample2-149	sample2-sperms	Singleton	SDHAF3
chr1:65092575-65092828	DEL	253	1	sample2-198	sample2-sperms	Singleton	LRRC58
chr24:13192433-13192686	DEL	253	1	sample2-188	sample2-sperms	Singleton
chr5:66814979-66815233	DEL	254	1	sample1-043	sample1-sperms	Singleton
chr16:67358121-67358376	DEL	255	1	sample2-191	sample2-sperms	Singleton
chr8:17715761-17716016	DEL	255	3	sample2-190,sample2-191,sample2-194	sample2-sperms	In group shared
chr20:68767979-68768235	DEL	256	1	sample1-diploid	sample1-trio	Singleton
chr4:6964914-6965170	DEL	256	2	sample2-149,sample2-194	sample2-sperms	In group shared
chr10:28887036-28887293	DEL	257	1	sample1-diploid	sample1-trio	Singleton
chr15:83068863-83069120	DEL	257	1	sample2-191	sample2-sperms	Singleton	TCN1
chr1:4019044-4019302	DEL	258	1	sample1-012	sample1-sperms	Singleton
chr25:11857599-11857858	DEL	259	1	sample2-191	sample2-sperms	Singleton
chr5:43553560-43553820	DEL	260	1	sample2-191	sample2-sperms	Singleton	MYRFL
chr6:109546767-109547028	DEL	261	1	sample2-191	sample2-sperms	Singleton
chr21:10247616-10247878	DEL	262	1	sample2-188	sample2-sperms	Singleton
chr5:15067343-15067605	DEL	262	3	sample1-032,sample1-043,sample1-076	sample1-sperms	In group shared
chr7:72581697-72581959	DEL	262	1	sample2-190	sample2-sperms	Singleton
chr17:16569266-16569530	DEL	264	6	sample1-043,sample1-071,sample1-076,sample2-190,sample2-194,sample2-198	sample1-sperms,sample2-sperms	Inter group shared
chr15:46086190-46086455	DEL	265	1	sample2-190	sample2-sperms	Singleton
chr16:23053775-23054040	DEL	265	1	sample1-036	sample1-sperms	Singleton
chr1:24163966-24164232	DEL	266	1	sample1-043	sample1-sperms	Singleton
chr15:83206065-83206331	DEL	266	1	sample1-034	sample1-sperms	Singleton	MS4A7
chr8:98041580-98041846	DEL	266	1	sample2-188	sample2-sperms	Singleton
chr9:31995320-31995586	DEL	266	1	sample1-036	sample1-sperms	Singleton	FAM184A
chr19:41068857-41069124	DEL	267	1	sample1-043	sample1-sperms	Singleton	KRT20
chr20:61039855-61040122	DEL	267	2	sample1-012,sample2-190	sample1-sperms,sample2-sperms	Inter group shared
chr6:111604566-111604833	DEL	267	1	sample2-188	sample2-sperms	Singleton
chr21:56936790-56937058	DEL	268	1	sample1-034	sample1-sperms	Singleton
chr15:81555293-81555562	DEL	269	2	sample2-149,sample2-190	sample2-sperms	In group shared
chr8:62550911-62551180	DEL	269	1	sample1-032	sample1-sperms	Singleton	CCDC180
chr15:46086184-46086455	DEL	271	1	sample2-194	sample2-sperms	Singleton
chr16:38278055-38278327	DEL	272	1	sample2-198	sample2-sperms	Singleton	PRRX1
chr28:45278065-45278341	DUP	276	1	sample2-194	sample2-sperms	Singleton
chr16:5634674-5634952	DEL	278	2	sample1-043,sample2-190	sample1-sperms,sample2-sperms	Inter group shared	LOC100336868
chr7:31481589-31481867	DEL	278	1	sample2-188	sample2-sperms	Singleton	SNCAIP
chr29:41686863-41687142	DEL	279	1	sample1-032	sample1-sperms	Singleton	SLC22A9
chr8:85385444-85385726	DEL	282	1	sample2-149	sample2-sperms	Singleton
chr3:57503227-57503509	DUP	282	1	sample1-043	sample1-sperms	Singleton	CLCA4
chr11:9164255-9164539	DEL	284	1	sample2-149	sample2-sperms	Singleton
chr28:40181214-40181503	DEL	289	2	sample2-190,sample2-191	sample2-sperms	In group shared
chr28:40181212-40181503	DEL	291	1	sample1-036	sample1-sperms	Singleton
chr6:103591141-103591432	DEL	291	1	sample1-diploid	sample1-trio	Singleton	EVC2
chr1:53084611-53084903	DEL	292	1	sample1-012	sample1-sperms	Singleton	HHLA2
chr1:90263612-90263904	DEL	292	2	sample1-012,sample2-198	sample1-sperms,sample2-sperms	Inter group shared
chr15:66345727-66346019	DEL	292	3	sample2-188,sample2-190,sample2-198	sample2-sperms	In group shared
chr20:68165110-68165402	DEL	292	1	sample2-191	sample2-sperms	Singleton
chr2:121646436-121646729	DEL	293	1	sample2-190	sample2-sperms	Singleton
chr9:65418744-65419038	DEL	294	1	sample2-194	sample2-sperms	Singleton
chr4:96051507-96051801	DUP	294	1	sample2-198	sample2-sperms	Singleton
chr1:124351280-124351576	DUP	296	1	sample1-071	sample1-sperms	Singleton
chr1:76877345-76877644	DEL	299	1	sample2-149	sample2-sperms	Singleton
chr21:31579676-31579976	DEL	300	2	sample1-036,sample1-092	sample1-sperms	In group shared
chr8:61247361-61247662	DEL	301	1	sample1-dam	sample1-trio	Singleton	ZCCHC7
chr7:17320885-17321187	DEL	302	1	sample1-032	sample1-sperms	Singleton
chr13:1656825-1657129	DEL	304	1	sample2-190	sample2-sperms	Singleton	PLCB1
chr24:2972997-2973302	DEL	305	1	sample1-043	sample1-sperms	Singleton
chr1:14344328-14344634	DEL	306	1	sample1-diploid	sample1-trio	Singleton
chr6:67018838-67019144	DEL	306	1	sample1-043	sample1-sperms	Singleton
chr2:100031320-100031627	DEL	307	1	sample1-diploid	sample1-trio	Singleton
chr21:18778004-18778311	DEL	307	1	sample1-036	sample1-sperms	Singleton
chr28:3361903-3362210	DEL	307	1	sample1-043	sample1-sperms	Singleton
chr18:64924950-64925258	DEL	308	1	sample1-036	sample1-sperms	Singleton
chr23:10594434-10594742	DEL	308	1	sample1-034	sample1-sperms	Singleton
chr5:95601441-95601749	DEL	308	1	sample2-149	sample2-sperms	Singleton
chr29:50207446-50207754	DUP	308	1	sample1-043	sample1-sperms	Singleton
chr17:6781473-6781782	DUP	309	1	sample1-076	sample1-sperms	Singleton
chr12:38751138-38751448	DEL	310	1	sample1-036	sample1-sperms	Singleton
chr27:32388497-32388807	DUP	310	3	sample2-149,sample2-194,sample2-198	sample2-sperms	In group shared
chr21:31192106-31192417	DEL	311	1	sample1-034	sample1-sperms	Singleton	FBXO22
chr1:99000159-99000471	DEL	312	1	sample1-036	sample1-sperms	Singleton
chr9:79485909-79486221	DEL	312	1	sample2-191	sample2-sperms	Singleton
chr10:60045108-60045421	DEL	313	1	sample2-149	sample2-sperms	Singleton	SLC27A2
chr24:15643881-15644194	DEL	313	1	sample2-190	sample2-sperms	Singleton
chr26:5171370-5171683	DEL	313	1	sample1-diploid	sample1-trio	Singleton	PCDH15
chr11:55545192-55545507	DEL	315	1	sample1-012	sample1-sperms	Singleton	CTNNA2
chr3:114686079-114686394	DEL	315	2	sample1-036,sample2-190	sample1-sperms,sample2-sperms	Inter group shared
chr8:97393558-97393873	DEL	315	5	sample1-076,sample2-149,sample2-188,sample2-191,sample2-198	sample1-sperms,sample2-sperms	Inter group shared
chr8:97393558-97393875	DEL	317	1	sample1-043	sample1-sperms	Singleton
chr16:47888912-47889231	DEL	319	1	sample2-190	sample2-sperms	Singleton
chr9:13636474-13636794	DEL	320	1	sample1-036	sample1-sperms	Singleton
chr10:2151371-2151692	DEL	321	1	sample1-043	sample1-sperms	Singleton
chr29:27413659-27413981	DEL	322	1	sample2-188	sample2-sperms	Singleton
chr17:2165106-2165429	DEL	323	2	sample1-diploid,sample1-034	sample1-sperms,sample1-trio	Inter group shared
chr27:25877288-25877612	DEL	324	3	sample1-043,sample2-191,sample2-194	sample1-sperms,sample2-sperms	Inter group shared
chr8:105489754-105490079	DEL	325	3	sample1-043,sample2-149,sample2-191	sample1-sperms,sample2-sperms	Inter group shared	PAPPA
chr27:14781369-14781696	DEL	327	1	sample1-034	sample1-sperms	Singleton	ENPP6
chr13:50418518-50418845	DUP	327	1	sample1-034	sample1-sperms	Singleton
chr14:66783598-66783927	DEL	329	1	sample1-036	sample1-sperms	Singleton
chr18:5638036-5638365	DEL	329	1	sample2-149	sample2-sperms	Singleton	WWOX
chr28:27006195-27006525	DEL	330	1	sample1-diploid	sample1-trio	Singleton	SGPL1
chr29:23712930-23713260	DEL	330	4	sample2-149,sample2-188,sample2-190,sample2-191	sample2-sperms	In group shared
chr8:105489753-105490083	DEL	330	1	sample1-076	sample1-sperms	Singleton	PAPPA
chr29:41572923-41573254	DEL	331	1	sample1-076	sample1-sperms	Singleton
chr8:105489749-105490080	DEL	331	1	sample1-036	sample1-sperms	Singleton	PAPPA
chr19:52749683-52750014	DUP	331	1	sample2-194	sample2-sperms	Singleton
chr17:41442283-41442615	DUP	332	2	sample1-032,sample2-149	sample1-sperms,sample2-sperms	Inter group shared
chr29:46792879-46793212	DEL	333	1	sample1-036	sample1-sperms	Singleton
chr4:104151838-104152171	DEL	333	1	sample1-diploid	sample1-trio	Singleton	BRAF
chr27:25877279-25877613	DEL	334	1	sample1-036	sample1-sperms	Singleton
chr18:41396169-41396504	DEL	335	1	sample2-198	sample2-sperms	Singleton
chr10:6383020-6383356	DEL	336	1	sample2-190	sample2-sperms	Singleton
chr20:29427940-29428276	DEL	336	1	sample1-036	sample1-sperms	Singleton	HCN1
chr3:66493743-66494079	DEL	336	1	sample2-190	sample2-sperms	Singleton
chr8:8226132-8226469	DUP	337	1	sample1-043	sample1-sperms	Singleton
chr6:7017831-7018169	DEL	338	1	sample1-036	sample1-sperms	Singleton	NDST3
chr14:33919971-33920311	DEL	340	4	sample1-036,sample1-043,sample2-149,sample2-188	sample1-sperms,sample2-sperms	Inter group shared	NCOA2
chr10:13113265-13113608	DEL	343	1	sample1-012	sample1-sperms	Singleton	MEGF11
chr17:39454740-39455083	DEL	343	1	sample1-diploid	sample1-trio	Singleton
chr27:42227790-42228133	DEL	343	1	sample2-191	sample2-sperms	Singleton
chr2:13278693-13279036	DUP	343	1	sample1-032	sample1-sperms	Singleton
chr1:72172679-72173023	DEL	344	1	sample1-diploid	sample1-trio	Singleton	ACAP2
chr2:64792675-64793019	DUP	344	1	sample1-071	sample1-sperms	Singleton	NCKAP5
chr13:29863524-29863870	DEL	346	1	sample2-194	sample2-sperms	Singleton	FAM171A1
chr16:32378935-32379281	DEL	346	1	sample1-036	sample1-sperms	Singleton
chr4:23981945-23982292	DUP	347	4	sample1-012,sample1-043,sample1-076,sample1-092	sample1-sperms	In group shared
chr4:45922414-45922762	DEL	348	1	sample1-diploid	sample1-trio	Singleton	LHFPL3
chr14:64531764-64532113	DEL	349	1	sample1-diploid	sample1-trio	Singleton	VPS13B
chr10:1370765-1371115	DEL	350	1	sample2-198	sample2-sperms	Singleton
chr14:52230195-52230545	DEL	350	1	sample1-034	sample1-sperms	Singleton	CSMD3
chr5:76460581-76460931	DEL	350	1	sample1-043	sample1-sperms	Singleton
chr18:27790143-27790495	DUP	352	1	sample1-071	sample1-sperms	Singleton
chr2:26018239-26018592	DEL	353	1	sample1-043	sample1-sperms	Singleton	MYO3B
chr11:63435640-63435994	DEL	354	1	sample2-149	sample2-sperms	Singleton
chr2:104989548-104989902	DEL	354	1	sample1-043	sample1-sperms	Singleton
chr2:45509217-45509571	DEL	354	4	sample1-043,sample2-188,sample2-191,sample2-194	sample1-sperms,sample2-sperms	Inter group shared
chr24:13166439-13166793	DEL	354	1	sample2-149	sample2-sperms	Singleton
chr22:40992949-40993303	DUP	354	1	sample1-076	sample1-sperms	Singleton	FHIT
chr2:104989547-104989902	DEL	355	1	sample1-036	sample1-sperms	Singleton
chr17:10184349-10184705	DEL	356	1	sample2-188	sample2-sperms	Singleton	ARHGAP10
chr7:28857963-28858319	DEL	356	1	sample2-190	sample2-sperms	Singleton
chr15:78271682-78272039	DEL	357	4	sample1-071,sample1-092,sample2-149,sample2-188	sample1-sperms,sample2-sperms	Inter group shared
chr1:113952569-113952927	DEL	358	1	sample2-149	sample2-sperms	Singleton
chr2:49924248-49924607	DEL	359	1	sample1-036	sample1-sperms	Singleton
chr11:60740414-60740774	DEL	360	2	sample1-043,sample1-076	sample1-sperms	In group shared	B3GNT2
chr3:108073847-108074207	DEL	360	6	sample1-034,sample1-036,sample1-076,sample2-188,sample2-194,sample2-198	sample1-sperms,sample2-sperms	Inter group shared	MTF1
chr16:72991578-72991939	DUP	361	1	sample1-diploid	sample1-trio	Singleton	HHAT
chr5:52398936-52399299	DUP	363	1	sample1-071	sample1-sperms	Singleton
chr20:12193485-12193850	DUP	365	1	sample1-071	sample1-sperms	Singleton
chr11:15602386-15602753	DEL	367	1	sample1-036	sample1-sperms	Singleton	LTBP1
chr18:26225296-26225664	DEL	368	1	sample2-191	sample2-sperms	Singleton
chr24:7608349-7608717	DUP	368	1	sample1-036	sample1-sperms	Singleton	DOK6
chr23:3565673-3566042	DEL	369	8	sample1-034,sample1-076,sample2-149,sample2-188,sample2-190,sample2-191,sample2-194,sample2-198	sample1-sperms,sample2-sperms	Inter group shared	DST
chr27:20414866-20415235	DEL	369	4	sample1-012,sample1-036,sample2-149,sample2-194	sample1-sperms,sample2-sperms	Inter group shared
chr8:72283314-72283683	DEL	369	1	sample1-043	sample1-sperms	Singleton
chr4:7799055-7799427	DEL	372	1	sample1-036	sample1-sperms	Singleton
chr1:25996475-25996848	DEL	373	1	sample2-194	sample2-sperms	Singleton
chr23:3565668-3566042	DEL	374	1	sample1-043	sample1-sperms	Singleton	DST
chr29:16529523-16529897	DEL	374	1	sample1-043	sample1-sperms	Singleton
chr3:27600068-27600442	DEL	374	2	sample1-012,sample1-076	sample1-sperms	In group shared	CASQ2
chr15:74814055-74814432	DEL	377	3	sample1-076,sample2-194,sample2-198	sample1-sperms,sample2-sperms	Inter group shared
chr2:121586809-121587187	DEL	378	1	sample1-043	sample1-sperms	Singleton
chr3:34187858-34188236	DEL	378	1	sample1-036	sample1-sperms	Singleton	SARS1
chr7:17927040-17927419	DEL	379	1	sample1-043	sample1-sperms	Singleton
chr19:38725349-38725730	DEL	381	1	sample1-071	sample1-sperms	Singleton	TBX21
chr9:85250811-85251192	DEL	381	3	sample1-012,sample2-194,sample1-dam	sample1-sperms,sample2-sperms,sample1-trio	Inter group shared
chr21:58580876-58581257	DUP	381	1	sample1-092	sample1-sperms	Singleton
chr21:58580868-58581251	DUP	383	1	sample1-036	sample1-sperms	Singleton
chr4:76910430-76910815	DEL	385	1	sample1-076	sample1-sperms	Singleton	NPC1L1
chr9:92451990-92452375	DUP	385	1	sample2-149	sample2-sperms	Singleton
chr8:11724015-11724403	DUP	388	2	sample1-032,sample2-194	sample1-sperms,sample2-sperms	Inter group shared
chr9:103290474-103290863	DEL	389	1	sample2-194	sample2-sperms	Singleton
chr9:37921112-37921501	DEL	389	2	sample2-149,sample2-190	sample2-sperms	In group shared
chr26:35477379-35477769	DEL	390	1	sample1-036	sample1-sperms	Singleton
chr29:1677645-1678035	DEL	390	4	sample1-034,sample1-071,sample2-188,sample2-190	sample1-sperms,sample2-sperms	Inter group shared
chr29:1677644-1678035	DEL	391	1	sample2-194	sample2-sperms	Singleton
chr6:3687355-3687746	DEL	391	1	sample1-076	sample1-sperms	Singleton
chr21:58580868-58581259	DUP	391	2	sample1-043,sample1-071	sample1-sperms	In group shared
chr6:93870748-93871140	DEL	392	1	sample1-092	sample1-sperms	Singleton
chr20:66425537-66425929	DUP	392	1	sample1-043	sample1-sperms	Singleton
chr7:5155171-5155564	DEL	393	1	sample1-076	sample1-sperms	Singleton
chr29:1677643-1678038	DEL	395	1	sample1-036	sample1-sperms	Singleton
chr15:34096876-34097272	DEL	396	1	sample1-092	sample1-sperms	Singleton	GRAMD1B
chr9:85772467-85772863	DEL	396	1	sample2-194	sample2-sperms	Singleton	SASH1
chr2:122896914-122897311	DEL	397	1	sample2-194	sample2-sperms	Singleton
chr6:18249172-18249569	DEL	397	1	sample1-036	sample1-sperms	Singleton	DKK2
chr17:51880152-51880550	DEL	398	1	sample1-076	sample1-sperms	Singleton	DNAH10
chr2:106538397-106538795	DEL	398	1	sample1-036	sample1-sperms	Singleton	CNOT9
chr16:40296866-40297265	DUP	399	1	sample1-036	sample1-sperms	Singleton
chr3:24967023-24967422	DUP	399	1	sample1-036	sample1-sperms	Singleton
chr21:675804-676204	DEL	400	3	sample1-diploid,sample2-190,sample1-sire	sample2-sperms,sample1-trio	Inter group shared
chr25:23718690-23719090	DEL	400	1	sample1-071	sample1-sperms	Singleton
chr11:6425043-6425444	DEL	401	1	sample1-036	sample1-sperms	Singleton
chr13:58866380-58866784	DEL	404	1	sample1-012	sample1-sperms	Singleton
chr15:26776375-26776779	DEL	404	1	sample2-198	sample2-sperms	Singleton
chr19:43019460-43019864	DEL	404	3	sample1-012,sample1-071,sample1-dam	sample1-sperms,sample1-trio	Inter group shared	RUNDC1
chr20:15762157-15762561	DEL	404	5	sample1-012,sample1-034,sample1-043,sample1-071,sample1-076	sample1-sperms	In group shared
chr4:76910403-76910808	DEL	405	3	sample1-036,sample1-071,sample2-149	sample1-sperms,sample2-sperms	Inter group shared	NPC1L1
chr13:58866407-58866814	DEL	407	2	sample1-032,sample2-149	sample1-sperms,sample2-sperms	Inter group shared
chr11:46504709-46505116	DUP	407	1	sample2-194	sample2-sperms	Singleton
chr7:2879624-2880032	DEL	408	1	sample2-190	sample2-sperms	Singleton
chr6:59564072-59564481	DEL	409	1	sample1-diploid	sample1-trio	Singleton	RBM47
chr11:2436715-2437125	DEL	410	2	sample1-036,sample1-071	sample1-sperms	In group shared	NCAPH
chr14:12265146-12265556	DUP	410	1	sample2-149	sample2-sperms	Singleton
chr17:5546582-5546993	DEL	411	2	sample2-149,sample2-191	sample2-sperms	In group shared
chr20:15762150-15762561	DEL	411	1	sample1-036	sample1-sperms	Singleton
chr2:6699673-6700085	DEL	412	1	sample2-149	sample2-sperms	Singleton
chr29:30195876-30196290	DEL	414	1	sample1-076	sample1-sperms	Singleton
chr4:26145204-26145618	DEL	414	1	sample2-194	sample2-sperms	Singleton
chr12:66474261-66474676	DEL	415	1	sample1-diploid	sample1-trio	Singleton	GPC5
chr12:29913629-29914045	DEL	416	1	sample2-188	sample2-sperms	Singleton
chr2:6699669-6700085	DEL	416	1	sample1-043	sample1-sperms	Singleton
chr10:51749248-51749667	DEL	419	1	sample1-092	sample1-sperms	Singleton	LIPC
chr3:119567243-119567663	DEL	420	1	sample1-071	sample1-sperms	Singleton
chr21:58755997-58756417	DUP	420	1	sample2-198	sample2-sperms	Singleton	IFI27L2
chr3:8424965-8425385	DUP	420	1	sample1-092	sample1-sperms	Singleton	ARHGAP30
chr9:98004814-98005235	DEL	421	2	sample1-036,sample1-043	sample1-sperms	In group shared	PRKN
chr12:13009726-13010148	DEL	422	1	sample2-190	sample2-sperms	Singleton
chr19:30734493-30734916	DEL	423	1	sample1-034	sample1-sperms	Singleton
chr5:11689079-11689502	DEL	423	1	sample1-diploid	sample1-trio	Singleton
chr3:9812681-9813105	DUP	424	1	sample1-032	sample1-sperms	Singleton	CFAP45
chr17:43017375-43017800	DEL	425	1	sample2-198	sample2-sperms	Singleton
chr14:66718643-66719069	DEL	426	3	sample2-149,sample2-191,sample2-198	sample2-sperms	In group shared
chr27:35668252-35668678	DEL	426	1	sample1-076	sample1-sperms	Singleton	ZMAT4
chr11:41466851-41467278	DEL	427	3	sample1-diploid,sample1-043,sample2-198	sample1-sperms,sample2-sperms,sample1-trio	Inter group shared
chr15:81220187-81220615	DEL	428	1	sample2-149	sample2-sperms	Singleton
chr3:59194768-59195196	DEL	428	2	sample1-012,sample1-092	sample1-sperms	In group shared	LPAR3
chr6:35890814-35891242	DEL	428	1	sample2-198	sample2-sperms	Singleton	FAM13A
chr24:39050570-39050999	DEL	429	1	sample1-036	sample1-sperms	Singleton
chr14:43854746-43855175	DUP	429	1	sample1-036	sample1-sperms	Singleton	ZNF704
chr3:2784220-2784650	DEL	430	1	sample2-188	sample2-sperms	Singleton	FAM78B
chr11:7215324-7215756	DEL	432	1	sample1-036	sample1-sperms	Singleton	IL18RAP
chr8:43606993-43607425	DEL	432	3	sample1-036,sample1-071,sample2-188	sample1-sperms,sample2-sperms	Inter group shared	DMRT1
chr4:1197165-1197598	DEL	433	2	sample2-149,sample2-194	sample2-sperms	In group shared
chr9:88563287-88563720	DEL	433	1	sample2-149	sample2-sperms	Singleton	CCDC170
chr8:66408907-66409341	DEL	434	1	sample1-sire	sample1-trio	Singleton
chr24:20051422-20051857	DEL	435	1	sample2-194	sample2-sperms	Singleton
chr8:10882530-10882965	DEL	435	1	sample2-198	sample2-sperms	Singleton	SCARA5
chr1:51024239-51024676	DEL	437	1	sample1-043	sample1-sperms	Singleton
chr17:38118117-38118554	DEL	437	4	sample1-012,sample1-032,sample1-071,sample1-092	sample1-sperms	In group shared
chr3:69352835-69353272	DUP	437	1	sample1-diploid	sample1-trio	Singleton
chr13:56365514-56365952	DEL	438	2	sample1-036,sample1-043	sample1-sperms	In group shared
chr16:52224862-52225300	DEL	438	1	sample1-071	sample1-sperms	Singleton	FHAD1
chr29:19598208-19598646	DEL	438	1	sample1-diploid	sample1-trio	Singleton
chr10:11320166-11320606	DEL	440	1	sample1-036	sample1-sperms	Singleton
chr2:124312613-124313053	DEL	440	1	sample2-149	sample2-sperms	Singleton	PTPRU
chr25:32247387-32247827	DEL	440	4	sample1-012,sample1-092,sample2-191,sample2-198	sample1-sperms,sample2-sperms	Inter group shared
chr4:21595310-21595750	DEL	440	1	sample1-diploid	sample1-trio	Singleton
chr20:66425521-66425962	DEL	441	1	sample1-043	sample1-sperms	Singleton
chr29:44928208-44928649	DEL	441	1	sample1-043	sample1-sperms	Singleton	PC
chr21:25507820-25508261	DUP	441	1	sample1-032	sample1-sperms	Singleton
chr27:36753628-36754069	DUP	441	1	sample1-032	sample1-sperms	Singleton
chr2:124312613-124313055	DEL	442	1	sample1-071	sample1-sperms	Singleton	PTPRU
chr29:11261409-11261851	DEL	442	4	sample2-149,sample2-188,sample2-191,sample2-194	sample2-sperms	In group shared
chr29:44928211-44928654	DEL	443	1	sample2-190	sample2-sperms	Singleton	PC
chr23:28630650-28631094	DEL	444	3	sample1-076,sample2-188,sample2-191	sample1-sperms,sample2-sperms	Inter group shared
chr4:24324514-24324958	DEL	444	1	sample1-036	sample1-sperms	Singleton
chr29:44928204-44928649	DEL	445	1	sample1-076	sample1-sperms	Singleton	PC
chr23:24899017-24899464	DEL	447	2	sample1-036,sample2-191	sample1-sperms,sample2-sperms	Inter group shared	TRAM2
chr26:10967138-10967585	DEL	447	1	sample1-034	sample1-sperms	Singleton	LIPA
chr29:11261409-11261858	DEL	449	1	sample1-071	sample1-sperms	Singleton
chr29:44928198-44928647	DEL	449	1	sample2-198	sample2-sperms	Singleton	PC
chr3:103028119-103028568	DEL	449	7	sample1-032,sample1-036,sample1-043,sample1-071,sample1-076,sample2-149,sample2-188	sample1-sperms,sample2-sperms	Inter group shared
chr24:52107020-52107470	DUP	450	1	sample2-194	sample2-sperms	Singleton
chr19:2386486-2386937	DEL	451	1	sample1-034	sample1-sperms	Singleton
chr9:40139812-40140264	DUP	452	1	sample1-071	sample1-sperms	Singleton
chr20:50999467-50999920	DEL	453	1	sample1-043	sample1-sperms	Singleton
chr25:32247378-32247831	DEL	453	1	sample1-076	sample1-sperms	Singleton
chr21:43576691-43577145	DEL	454	1	sample1-036	sample1-sperms	Singleton
chr4:61184827-61185281	DEL	454	1	sample1-071	sample1-sperms	Singleton
chr5:111155359-111155813	DEL	454	1	sample2-194	sample2-sperms	Singleton
chr7:37475899-37476353	DEL	454	1	sample1-036	sample1-sperms	Singleton
chr22:3209853-3210307	DUP	454	1	sample1-071	sample1-sperms	Singleton
chr20:6165981-6166436	DEL	455	1	sample1-076	sample1-sperms	Singleton
chr26:13991741-13992197	DEL	456	1	sample1-043	sample1-sperms	Singleton
chr3:87417459-87417918	DEL	459	4	sample1-036,sample1-043,sample1-071,sample2-191	sample1-sperms,sample2-sperms	Inter group shared
chr4:4863642-4864101	DEL	459	4	sample1-071,sample1-076,sample2-190,sample1-dam	sample1-sperms,sample2-sperms,sample1-trio	Inter group shared	COBL
chr4:25493686-25494146	DEL	460	1	sample2-194	sample2-sperms	Singleton
chr15:70688809-70689270	DEL	461	1	sample1-diploid	sample1-trio	Singleton
chr25:9448993-9449454	DUP	461	1	sample1-036	sample1-sperms	Singleton	NUBP1
chr16:75075084-75075546	DEL	462	1	sample1-043	sample1-sperms	Singleton
chr23:16092794-16093258	DEL	464	1	sample2-149	sample2-sperms	Singleton	TRERF1
chr23:16092794-16093259	DEL	465	1	sample1-036	sample1-sperms	Singleton	TRERF1
chr25:11695858-11696323	DEL	465	3	sample1-043,sample1-076,sample2-194	sample1-sperms,sample2-sperms	Inter group shared
chr1:80445444-80445909	DUP	465	1	sample1-032	sample1-sperms	Singleton
chr18:60917551-60918017	DEL	466	1	sample2-190	sample2-sperms	Singleton	NLRP12
chr20:39863464-39863930	DEL	466	1	sample1-036	sample1-sperms	Singleton
chr24:7752869-7753335	DUP	466	1	sample1-092	sample1-sperms	Singleton	DOK6
chr16:4669704-4670171	DEL	467	1	sample1-071	sample1-sperms	Singleton
chr26:2761113-2761580	DUP	467	1	sample1-036	sample1-sperms	Singleton
chr22:33368650-33369119	DEL	469	2	sample1-diploid,sample1-034	sample1-sperms,sample1-trio	Inter group shared	TAFA1
chr28:34740243-34740712	DEL	469	1	sample1-036	sample1-sperms	Singleton
chr8:88806367-88806836	DEL	469	1	sample1-076	sample1-sperms	Singleton
chr22:33368650-33369120	DEL	470	1	sample2-190	sample2-sperms	Singleton	TAFA1
chr24:13849976-13850446	DEL	470	1	sample2-190	sample2-sperms	Singleton
chr7:24960303-24960773	DEL	470	1	sample1-dam	sample1-trio	Singleton
chr8:88806365-88806836	DEL	471	4	sample1-012,sample1-032,sample1-034,sample1-036	sample1-sperms	In group shared
chr1:110773364-110773837	DEL	473	1	sample1-036	sample1-sperms	Singleton	LEKR1
chr16:45225854-45226328	DEL	474	1	sample2-149	sample2-sperms	Singleton
chr1:70586326-70586802	DEL	476	2	sample1-092,sample2-198	sample1-sperms,sample2-sperms	Inter group shared
chr14:6656695-6657171	DEL	476	1	sample2-149	sample2-sperms	Singleton
chr15:23242896-23243372	DEL	476	1	sample1-076	sample1-sperms	Singleton
chr16:45225854-45226330	DEL	476	1	sample2-194	sample2-sperms	Singleton
chr2:117757504-117757980	DUP	476	1	sample2-198	sample2-sperms	Singleton	DNER
chr17:46045802-46046279	DEL	477	2	sample1-012,sample1-071	sample1-sperms	In group shared	ADGRD1
chr1:70586324-70586802	DEL	478	1	sample2-149	sample2-sperms	Singleton
chr20:42197036-42197514	DUP	478	1	sample1-043	sample1-sperms	Singleton
chr14:61378895-61379374	DEL	479	1	sample1-034	sample1-sperms	Singleton
chr1:16466931-16467411	DUP	480	2	sample1-092,sample2-190	sample1-sperms,sample2-sperms	Inter group shared
chr21:59906959-59907439	DUP	480	1	sample1-071	sample1-sperms	Singleton
chr2:121469219-121469700	DEL	481	1	sample1-076	sample1-sperms	Singleton
chr21:71587-72068	DEL	481	1	sample2-191	sample2-sperms	Singleton
chr21:30834496-30834980	DEL	484	1	sample2-198	sample2-sperms	Singleton	IREB2
chr23:41114803-41115287	DUP	484	1	sample1-076	sample1-sperms	Singleton
chr7:15909621-15910107	DEL	486	1	sample2-194	sample2-sperms	Singleton
chr2:79102825-79103312	DEL	487	2	sample1-012,sample1-043	sample1-sperms	In group shared
chr6:32307760-32308248	DEL	488	1	sample1-diploid	sample1-trio	Singleton
chr1:144008320-144008808	DUP	488	1	sample1-071	sample1-sperms	Singleton	AGPAT3
chr12:71936826-71937315	DEL	489	1	sample2-194	sample2-sperms	Singleton
chr14:65877724-65878213	DEL	489	1	sample1-043	sample1-sperms	Singleton
chr28:10933052-10933541	DEL	489	2	sample1-036,sample2-190	sample1-sperms,sample2-sperms	Inter group shared
chr6:102581646-102582135	DEL	489	1	sample1-036	sample1-sperms	Singleton	LOC781835
chr15:22451784-22452276	DUP	492	1	sample1-092	sample1-sperms	Singleton
chr19:57367967-57368459	DUP	492	1	sample1-071	sample1-sperms	Singleton
chr17:11268084-11268577	DEL	493	2	sample2-188,sample1-sire	sample2-sperms,sample1-trio	Inter group shared
chr13:54120308-54120801	DUP	493	1	sample2-194	sample2-sperms	Singleton	SRMS
chr24:55676397-55676891	DEL	494	1	sample1-dam	sample1-trio	Singleton
chr10:8329170-8329664	DUP	494	4	sample1-071,sample2-190,sample2-191,sample2-198	sample1-sperms,sample2-sperms	Inter group shared
chr15:45415468-45415963	DEL	495	1	sample1-076	sample1-sperms	Singleton	SYT9
chr28:760137-760632	DEL	495	1	sample1-076	sample1-sperms	Singleton
chr1:69435032-69435529	DEL	497	2	sample1-043,sample2-194	sample1-sperms,sample2-sperms	Inter group shared	HEG1
chr17:11268084-11268581	DEL	497	1	sample1-036	sample1-sperms	Singleton
chr25:33225516-33226013	DEL	497	1	sample1-036	sample1-sperms	Singleton
chr16:23045028-23045526	DEL	498	2	sample1-032,sample1-076	sample1-sperms	In group shared
chr5:106861323-106861821	DEL	498	2	sample1-032,sample1-sire	sample1-sperms,sample1-trio	Inter group shared	TULP3
chr7:81880324-81880822	DEL	498	1	sample1-034	sample1-sperms	Singleton
chr1:150918255-150918753	DUP	498	1	sample1-076	sample1-sperms	Singleton
chr16:46854839-46855338	DEL	499	1	sample2-194	sample2-sperms	Singleton
chr6:105173982-105174481	DEL	499	4	sample1-036,sample2-149,sample2-190,sample2-191	sample1-sperms,sample2-sperms	Inter group shared	SLC2A9
chr18:22983040-22983539	DUP	499	1	sample1-036	sample1-sperms	Singleton
chr6:105173982-105174482	DEL	500	1	sample2-198	sample2-sperms	Singleton	SLC2A9
chr6:72977548-72978048	DEL	500	1	sample1-043	sample1-sperms	Singleton
chr9:87291917-87292417	DEL	500	1	sample1-034	sample1-sperms	Singleton
chr29:25392205-25392705	DUP	500	1	sample1-071	sample1-sperms	Singleton
chr12:64887950-64888451	DEL	501	1	sample1-diploid	sample1-trio	Singleton
chr6:73090508-73091009	DEL	501	4	sample1-036,sample1-043,sample1-076,sample1-dam	sample1-sperms,sample1-trio	Inter group shared
chr14:78188639-78189141	DEL	502	2	sample1-032,sample1-071	sample1-sperms	In group shared
chr20:39239991-39240493	DEL	502	1	sample2-198	sample2-sperms	Singleton
chr7:12540220-12540722	DEL	502	1	sample2-190	sample2-sperms	Singleton	NFIX
chr10:25027337-25027840	DEL	503	2	sample1-092,sample2-149	sample1-sperms,sample2-sperms	Inter group shared
chr25:20947986-20948489	DEL	503	1	sample2-149	sample2-sperms	Singleton
chr5:6645670-6646174	DEL	504	2	sample1-034,sample1-071	sample1-sperms	In group shared		Milk unglycosylated kappa-casein percentage
chr7:18405264-18405768	DEL	504	1	sample1-032	sample1-sperms	Singleton
chr9:63594469-63594973	DEL	504	2	sample2-149,sample2-190	sample2-sperms	In group shared
chr14:29073886-29074391	DEL	505	2	sample1-diploid,sample1-sire	sample1-trio	In group shared
chr5:35598312-35598818	DEL	506	2	sample1-012,sample1-092	sample1-sperms	In group shared	NELL2
chr12:16944405-16944913	DEL	508	2	sample1-036,sample2-190	sample1-sperms,sample2-sperms	Inter group shared
chr8:96913803-96914311	DEL	508	4	sample1-012,sample1-043,sample1-076,sample2-149	sample1-sperms,sample2-sperms	Inter group shared
chr3:111637578-111638087	DUP	509	3	sample1-043,sample2-190,sample2-198	sample1-sperms,sample2-sperms	Inter group shared	CSMD2
chr6:86460133-86460643	DEL	510	1	sample1-sire	sample1-trio	Singleton	SLC4A4
chr8:98109370-98109880	DEL	510	1	sample1-diploid	sample1-trio	Singleton
chr5:107130961-107131471	DUP	510	1	sample2-194	sample2-sperms	Singleton	IQSEC3
chr14:50026354-50026865	DEL	511	1	sample1-diploid	sample1-trio	Singleton
chr1:149955285-149955798	DEL	513	2	sample1-043,sample1-071	sample1-sperms	In group shared	KCNJ6
chr12:16944400-16944913	DEL	513	1	sample2-198	sample2-sperms	Singleton
chr2:94793163-94793676	DEL	513	1	sample1-071	sample1-sperms	Singleton	ADAM23
chr1:120243245-120243759	DEL	514	2	sample1-diploid,sample1-sire	sample1-trio	In group shared
chr14:29073877-29074391	DEL	514	1	sample1-dam	sample1-trio	Singleton
chr16:20247906-20248420	DEL	514	1	sample1-076	sample1-sperms	Singleton
chr22:37395088-37395602	DEL	514	3	sample2-149,sample2-190,sample2-198	sample2-sperms	In group shared
chr1:4177983-4178497	DUP	514	1	sample1-032	sample1-sperms	Singleton
chr1:4057326-4057841	DEL	515	1	sample2-198	sample2-sperms	Singleton
chr1:4057356-4057871	DEL	515	1	sample1-043	sample1-sperms	Singleton
chr25:16059282-16059797	DEL	515	1	sample1-036	sample1-sperms	Singleton
chr5:25457666-25458184	DEL	518	3	sample1-034,sample1-071,sample1-076	sample1-sperms	In group shared
chr9:51998573-51999092	DUP	519	3	sample1-043,sample1-071,sample1-076	sample1-sperms	In group shared
chr9:19490485-19491005	DUP	520	1	sample1-032	sample1-sperms	Singleton
chr5:36447025-36447546	DEL	521	1	sample1-diploid	sample1-trio	Singleton	TMEM117
chr10:93172413-93172935	DEL	522	2	sample2-188,sample1-dam	sample2-sperms,sample1-trio	Inter group shared
chr19:36581437-36581959	DEL	522	2	sample2-188,sample2-190	sample2-sperms	In group shared	ITGA3
chr26:28490443-28490965	DEL	522	1	sample1-diploid	sample1-trio	Singleton
chr8:5259412-5259934	DEL	522	1	sample1-043	sample1-sperms	Singleton
chr11:85302287-85302810	DEL	523	1	sample1-036	sample1-sperms	Singleton
chr17:18457747-18458270	DEL	523	3	sample2-194,sample1-sire,sample1-dam	sample2-sperms,sample1-trio	Inter group shared
chr19:36581437-36581962	DEL	525	2	sample1-043,sample2-149	sample1-sperms,sample2-sperms	Inter group shared	ITGA3
chr3:23242745-23243270	DEL	525	3	sample1-036,sample2-149,sample2-190	sample1-sperms,sample2-sperms	Inter group shared	NOTCH2
chr19:36581437-36581963	DEL	526	1	sample1-071	sample1-sperms	Singleton	ITGA3
chr7:78960384-78960910	DEL	526	1	sample1-diploid	sample1-trio	Singleton
chr6:85880107-85880635	DEL	528	1	sample2-190	sample2-sperms	Singleton
chr11:53171787-53172316	DEL	529	1	sample1-092	sample1-sperms	Singleton
chr12:18662018-18662547	DEL	529	5	sample1-032,sample1-043,sample2-149,sample2-198,sample1-dam	sample1-sperms,sample2-sperms,sample1-trio	Inter group shared
chr10:741254-741784	DEL	530	2	sample1-diploid,sample2-194	sample2-sperms,sample1-trio	Inter group shared	MCC
chr13:72349625-72350155	DUP	530	1	sample2-190	sample2-sperms	Singleton
chr4:8324870-8325402	DEL	532	1	sample1-092	sample1-sperms	Singleton	CDK14
chr6:91809292-91809824	DEL	532	1	sample1-043	sample1-sperms	Singleton	SEPTIN11
chr12:18662014-18662547	DEL	533	1	sample1-036	sample1-sperms	Singleton
chr19:59170806-59171339	DEL	533	1	sample1-032	sample1-sperms	Singleton
chr6:89257930-89258463	DEL	533	3	sample1-036,sample1-071,sample2-194	sample1-sperms,sample2-sperms	Inter group shared
chr11:99952172-99952706	DEL	534	1	sample1-dam	sample1-trio	Singleton
chr12:18662018-18662552	DEL	534	1	sample1-sire	sample1-trio	Singleton
chr3:89574112-89574646	DEL	534	1	sample2-191	sample2-sperms	Singleton
chr14:40574277-40574811	DUP	534	1	sample2-194	sample2-sperms	Singleton
chr11:6175312-6175847	DEL	535	1	sample2-190	sample2-sperms	Singleton	CNOT11
chr15:68605344-68605879	DEL	535	2	sample1-diploid,sample1-032	sample1-sperms,sample1-trio	Inter group shared
chr6:88033793-88034328	DEL	535	1	sample2-190	sample2-sperms	Singleton
chr2:41381577-41382112	DUP	535	1	sample1-dam	sample1-trio	Singleton
chr18:13443656-13444192	DEL	536	1	sample1-092	sample1-sperms	Singleton	BANP
chr4:40526688-40527224	DEL	536	1	sample1-036	sample1-sperms	Singleton
chr6:111047659-111048195	DEL	536	1	sample2-149	sample2-sperms	Singleton
chr15:70301919-70302457	DEL	538	1	sample1-043	sample1-sperms	Singleton
chr22:35225035-35225573	DEL	538	1	sample1-032	sample1-sperms	Singleton
chr8:69875786-69876324	DEL	538	1	sample1-036	sample1-sperms	Singleton	SORBS3
chr10:97077488-97078027	DEL	539	1	sample1-043	sample1-sperms	Singleton
chr28:9436718-9437258	DEL	540	6	sample1-036,sample2-149,sample2-188,sample2-191,sample2-194,sample2-198	sample1-sperms,sample2-sperms	Inter group shared	MTR
chr6:88033793-88034333	DEL	540	1	sample1-032	sample1-sperms	Singleton
chr6:104594567-104595109	DEL	542	1	sample1-036	sample1-sperms	Singleton	STX18
chr6:5796173-5796715	DEL	542	1	sample2-149	sample2-sperms	Singleton	PDE5A
chr6:5796173-5796716	DEL	543	9	sample1-diploid,sample1-032,sample1-034,sample1-036,sample1-071,sample2-188,sample2-190,sample2-194,sample2-198	sample1-sperms,sample2-sperms,sample1-trio	Inter group shared	PDE5A
chr13:33600771-33601315	DEL	544	3	sample1-032,sample1-036,sample1-043	sample1-sperms	In group shared
chr7:75373326-75373871	DEL	545	1	sample1-036	sample1-sperms	Singleton
chr8:30154285-30154830	DEL	545	2	sample1-012,sample1-032	sample1-sperms	In group shared
chr16:76373844-76374390	DEL	546	2	sample1-043,sample2-190	sample1-sperms,sample2-sperms	Inter group shared	CRB1
chr26:43687745-43688291	DEL	546	1	sample1-032	sample1-sperms	Singleton
chr9:100022748-100023294	DEL	546	1	sample1-diploid	sample1-trio	Singleton
chr26:43687739-43688286	DEL	547	1	sample1-071	sample1-sperms	Singleton
chr26:43687740-43688287	DEL	547	1	sample1-043	sample1-sperms	Singleton
chr11:2229893-2230440	DUP	547	1	sample1-092	sample1-sperms	Singleton
chr11:103107985-103108533	DEL	548	1	sample1-036	sample1-sperms	Singleton	RALGDS
chr11:48069025-48069573	DEL	548	1	sample1-076	sample1-sperms	Singleton
chr2:129402202-129402751	DEL	549	3	sample1-043,sample1-071,sample1-092	sample1-sperms	In group shared	ASAP3
chr21:30498757-30499306	DEL	549	2	sample2-188,sample2-191	sample2-sperms	In group shared	CIB2
chr9:99024828-99025377	DEL	549	1	sample1-071	sample1-sperms	Singleton
chr29:14283988-14284538	DEL	550	1	sample1-012	sample1-sperms	Singleton
chr9:87823387-87823937	DEL	550	1	sample1-076	sample1-sperms	Singleton	PLEKHG1
chr27:34683702-34684253	DEL	551	1	sample2-194	sample2-sperms	Singleton	ADAM2
chr11:3897876-3898428	DEL	552	1	sample1-092	sample1-sperms	Singleton	MGAT4A
chr15:70653428-70653980	DEL	552	1	sample1-diploid	sample1-trio	Singleton
chr17:41295312-41295864	DEL	552	2	sample1-032,sample2-198	sample1-sperms,sample2-sperms	Inter group shared
chr24:40514643-40515195	DEL	552	1	sample2-191	sample2-sperms	Singleton	PTPRM
chr8:105339290-105339842	DEL	552	1	sample1-dam	sample1-trio	Singleton
chr19:16300065-16300618	DEL	553	1	sample1-071	sample1-sperms	Singleton	ASIC2
chr21:12071741-12072294	DEL	553	2	sample1-diploid,sample2-190	sample2-sperms,sample1-trio	Inter group shared
chr13:60798802-60799356	DEL	554	3	sample1-034,sample1-036,sample1-092	sample1-sperms	In group shared
chr20:63718526-63719080	DEL	554	1	sample1-036	sample1-sperms	Singleton	SEMA5A
chr11:3897872-3898428	DEL	556	1	sample1-043	sample1-sperms	Singleton	MGAT4A
chr24:25942249-25942805	DEL	556	1	sample2-149	sample2-sperms	Singleton
chr17:41295312-41295869	DEL	557	1	sample2-194	sample2-sperms	Singleton
chr2:115421631-115422188	DEL	557	1	sample2-190	sample2-sperms	Singleton	COL4A3
chr5:11559314-11559871	DEL	557	1	sample1-dam	sample1-trio	Singleton
chr8:68390360-68390917	DEL	557	1	sample2-194	sample2-sperms	Singleton
chr25:5397087-5397644	DUP	557	2	sample1-076,sample2-149	sample1-sperms,sample2-sperms	Inter group shared
chr23:1206680-1207239	DUP	559	1	sample1-076	sample1-sperms	Singleton
chr24:40061153-40061712	DUP	559	1	sample1-071	sample1-sperms	Singleton	LAMA1
chr14:64490084-64490644	DEL	560	1	sample1-036	sample1-sperms	Singleton	VPS13B
chr21:48842058-48842618	DEL	560	3	sample1-diploid,sample1-032,sample1-092	sample1-sperms,sample1-trio	Inter group shared
chr4:73102994-73103555	DEL	561	1	sample1-diploid	sample1-trio	Singleton
chr9:87823401-87823962	DEL	561	1	sample2-198	sample2-sperms	Singleton	PLEKHG1
chr16:23116971-23117533	DUP	562	1	sample1-036	sample1-sperms	Singleton
chr20:67741532-67742094	DUP	562	1	sample1-032	sample1-sperms	Singleton
chr25:16059259-16059823	DEL	564	1	sample1-071	sample1-sperms	Singleton
chr3:31714499-31715063	DEL	564	1	sample1-036	sample1-sperms	Singleton
chr19:53362910-53363474	DUP	564	1	sample1-036	sample1-sperms	Singleton	C1QTNF1
chr20:39568217-39568782	DEL	565	1	sample2-149	sample2-sperms	Singleton
chr24:33838606-33839171	DEL	565	2	sample1-043,sample1-071	sample1-sperms	In group shared
chr6:11192829-11193396	DEL	567	1	sample1-036	sample1-sperms	Singleton
chr6:5796149-5796716	DEL	567	2	sample1-076,sample1-092	sample1-sperms	In group shared	PDE5A
chr15:4494083-4494651	DEL	568	1	sample1-012	sample1-sperms	Singleton	PDGFD
chr25:32226689-32227257	DEL	568	1	sample1-036	sample1-sperms	Singleton
chr7:7204556-7205124	DEL	568	1	sample2-190	sample2-sperms	Singleton
chr9:98625010-98625578	DEL	568	1	sample1-034	sample1-sperms	Singleton	PACRG
chr5:107222776-107223347	DEL	571	1	sample2-190	sample2-sperms	Singleton
chr6:5796145-5796716	DEL	571	1	sample2-191	sample2-sperms	Singleton	PDE5A
chr17:45692857-45693429	DEL	572	3	sample1-092,sample2-149,sample2-190	sample1-sperms,sample2-sperms	Inter group shared
chr6:44338026-44338599	DEL	573	1	sample1-032	sample1-sperms	Singleton		Milk potassium content,Milk protein percentage,Milk fat percentage
chr16:47023678-47024252	DUP	574	1	sample1-036	sample1-sperms	Singleton	ACOT7
chr27:31050092-31050667	DEL	575	1	sample1-012	sample1-sperms	Singleton	UNC5D
chr8:29675653-29676228	DEL	575	2	sample1-012,sample1-092	sample1-sperms	In group shared
chr23:32171035-32171611	DEL	576	2	sample1-036,sample1-076	sample1-sperms	In group shared
chr12:78832456-78833036	DEL	580	6	sample1-043,sample1-071,sample1-092,sample2-149,sample2-191,sample2-194	sample1-sperms,sample2-sperms	Inter group shared
chr2:116730331-116730911	DEL	580	1	sample1-036	sample1-sperms	Singleton
chr3:72708172-72708753	DEL	581	4	sample1-034,sample1-036,sample1-076,sample2-149	sample1-sperms,sample2-sperms	Inter group shared
chr16:58648153-58648734	DUP	581	2	sample2-149,sample2-194	sample2-sperms	In group shared
chr17:45692854-45693436	DEL	582	1	sample1-034	sample1-sperms	Singleton
chr7:63761664-63762246	DEL	582	3	sample1-036,sample1-076,sample2-194	sample1-sperms,sample2-sperms	Inter group shared
chr24:19565663-19566245	DUP	582	1	sample1-043	sample1-sperms	Singleton	CELF4
chr2:83659498-83660081	DEL	583	2	sample1-092,sample1-sire	sample1-sperms,sample1-trio	Inter group shared
chr1:78019139-78019723	DEL	584	1	sample1-043	sample1-sperms	Singleton	TPRG1
chr13:66420015-66420599	DEL	584	1	sample1-071	sample1-sperms	Singleton
chr17:45692851-45693435	DEL	584	1	sample1-036	sample1-sperms	Singleton
chr18:58459471-58460055	DUP	584	1	sample1-076	sample1-sperms	Singleton
chr17:45692851-45693436	DEL	585	1	sample1-071	sample1-sperms	Singleton
chr7:34544882-34545467	DEL	585	5	sample1-012,sample1-034,sample1-076,sample1-092,sample1-sire	sample1-sperms,sample1-trio	Inter group shared	TNFAIP8
chr18:58459471-58460056	DUP	585	1	sample1-043	sample1-sperms	Singleton
chr19:14001843-14002431	DEL	588	1	sample1-036	sample1-sperms	Singleton	HNF1B
chr25:4132676-4133264	DEL	588	1	sample1-032	sample1-sperms	Singleton
chr10:27916898-27917487	DEL	589	2	sample1-076,sample2-190	sample1-sperms,sample2-sperms	Inter group shared
chr23:28738825-28739415	DEL	590	1	sample1-071	sample1-sperms	Singleton
chr2:72843699-72844291	DEL	592	1	sample1-036	sample1-sperms	Singleton
chr4:25922357-25922949	DEL	592	2	sample1-076,sample2-190	sample1-sperms,sample2-sperms	Inter group shared
chr26:40173343-40173936	DEL	593	2	sample1-034,sample2-198	sample1-sperms,sample2-sperms	Inter group shared
chr21:15838177-15838771	DEL	594	1	sample1-032	sample1-sperms	Singleton	SV2B
chr23:13704647-13705242	DEL	595	3	sample1-032,sample1-034,sample2-198	sample1-sperms,sample2-sperms	Inter group shared	DAAM2
chr11:9307174-9307770	DEL	596	1	sample1-036	sample1-sperms	Singleton	FHL2
chr13:79320125-79320721	DEL	596	1	sample1-092	sample1-sperms	Singleton	NFATC2
chr6:94074493-94075090	DEL	597	1	sample2-198	sample2-sperms	Singleton
chr14:57181512-57182110	DEL	598	2	sample2-188,sample2-191	sample2-sperms	In group shared	ANGPT1
chr18:25307510-25308108	DEL	598	1	sample1-071	sample1-sperms	Singleton
chr20:68711075-68711674	DEL	599	2	sample1-032,sample2-198	sample1-sperms,sample2-sperms	Inter group shared
chr25:8981544-8982143	DEL	599	1	sample1-092	sample1-sperms	Singleton
chr23:13704641-13705242	DEL	601	1	sample1-071	sample1-sperms	Singleton	DAAM2
chr17:52133558-52134160	DEL	602	1	sample1-043	sample1-sperms	Singleton	RILPL1
chr11:85950229-85950833	DEL	604	2	sample1-012,sample1-092	sample1-sperms	In group shared
chr13:9568831-9569435	DEL	604	6	sample1-012,sample1-043,sample1-071,sample2-190,sample2-191,sample2-194	sample1-sperms,sample2-sperms	Inter group shared
chr20:68711075-68711679	DEL	604	1	sample1-036	sample1-sperms	Singleton
chr25:32295798-32296402	DEL	604	2	sample1-076,sample1-dam	sample1-sperms,sample1-trio	Inter group shared
chr6:109941452-109942056	DEL	604	1	sample1-036	sample1-sperms	Singleton
chr12:37293366-37293972	DEL	606	1	sample1-036	sample1-sperms	Singleton
chr7:18953845-18954451	DEL	606	1	sample1-036	sample1-sperms	Singleton	PTPRS
chr15:51975698-51976306	DEL	608	1	sample2-190	sample2-sperms	Singleton	CLPB
chr5:88221651-88222259	DEL	608	1	sample1-diploid	sample1-trio	Singleton
chr22:55849574-55850183	DEL	609	1	sample2-190	sample2-sperms	Singleton
chr23:42368767-42369376	DEL	609	1	sample1-092	sample1-sperms	Singleton
chr1:141303059-141303669	DEL	610	5	sample1-034,sample1-036,sample1-043,sample1-071,sample1-076	sample1-sperms	In group shared
chr24:24538587-24539197	DEL	610	1	sample1-032	sample1-sperms	Singleton
chr17:11298813-11299424	DEL	611	1	sample1-sire	sample1-trio	Singleton
chr2:37397228-37397839	DEL	611	2	sample1-071,sample2-194	sample1-sperms,sample2-sperms	Inter group shared
chr11:96237140-96237752	DEL	612	1	sample1-092	sample1-sperms	Singleton
chr18:54982075-54982687	DEL	612	6	sample1-036,sample1-071,sample1-092,sample2-188,sample2-194,sample2-198	sample1-sperms,sample2-sperms	Inter group shared
chr18:56923327-56923939	DEL	612	1	sample1-071	sample1-sperms	Singleton
chr27:38669597-38670210	DEL	613	1	sample2-194	sample2-sperms	Singleton	PSD3
chr5:105118961-105119574	DEL	613	2	sample1-076,sample2-191	sample1-sperms,sample2-sperms	Inter group shared
chr15:22268083-22268696	DUP	613	1	sample1-032	sample1-sperms	Singleton
chr11:10075517-10076131	DEL	614	1	sample1-032	sample1-sperms	Singleton	M1AP
chr15:67248097-67248711	DEL	614	1	sample1-043	sample1-sperms	Singleton
chr25:5999763-6000377	DEL	614	2	sample1-034,sample1-076	sample1-sperms	In group shared
chr3:88768161-88768775	DEL	614	1	sample1-036	sample1-sperms	Singleton	DAB1
chr29:45110586-45111203	DEL	617	1	sample1-043	sample1-sperms	Singleton	KDM2A
chr24:33700085-33700703	DEL	618	1	sample2-194	sample2-sperms	Singleton
chr24:33700084-33700703	DEL	619	1	sample1-034	sample1-sperms	Singleton
chr27:1558984-1559603	DEL	619	2	sample1-sire,sample1-dam	sample1-trio	In group shared
chr24:1994278-1994899	DEL	621	1	sample1-036	sample1-sperms	Singleton
chr4:46679649-46680272	DEL	623	1	sample1-012	sample1-sperms	Singleton	EFCAB10
chr2:104635959-104636583	DUP	624	1	sample1-092	sample1-sperms	Singleton	IGFBP2
chr11:104181328-104181953	DEL	625	1	sample1-012	sample1-sperms	Singleton	ABO
chr5:94907073-94907698	DEL	625	1	sample1-076	sample1-sperms	Singleton
chr4:46679646-46680272	DEL	626	2	sample1-032,sample1-071	sample1-sperms	In group shared	EFCAB10
chr8:89587178-89587804	DEL	626	1	sample2-194	sample2-sperms	Singleton
chr13:39318533-39319160	DEL	627	1	sample1-036	sample1-sperms	Singleton	SLC24A3
chr15:20784881-20785508	DEL	627	1	sample1-036	sample1-sperms	Singleton	ARHGAP20
chr21:42370717-42371347	DEL	630	1	sample1-012	sample1-sperms	Singleton	NUBPL
chr21:42370716-42371347	DEL	631	1	sample1-071	sample1-sperms	Singleton	NUBPL
chr3:60494190-60494821	DEL	631	2	sample1-043,sample2-194	sample1-sperms,sample2-sperms	Inter group shared
chr16:9517736-9518368	DEL	632	1	sample1-sire	sample1-trio	Singleton
chr3:86375429-86376061	DEL	632	1	sample1-036	sample1-sperms	Singleton	FGGY
chr5:118082695-118083327	DEL	632	1	sample2-188	sample2-sperms	Singleton
chr12:71333615-71334248	DEL	633	6	sample2-149,sample2-188,sample2-190,sample2-191,sample2-194,sample2-198	sample2-sperms	In group shared
chr3:9118234-9118867	DEL	633	4	sample1-012,sample1-043,sample1-092,sample2-190	sample1-sperms,sample2-sperms	Inter group shared	CD84
chr5:118082694-118083327	DEL	633	1	sample2-191	sample2-sperms	Singleton
chr4:18516301-18516935	DEL	634	1	sample1-dam	sample1-trio	Singleton
chr11:104181327-104181962	DEL	635	1	sample1-036	sample1-sperms	Singleton	ABO
chr18:60926818-60927453	DEL	635	1	sample1-dam	sample1-trio	Singleton
chr22:59601899-59602534	DEL	635	1	sample1-043	sample1-sperms	Singleton	KBTBD12
chr27:39806389-39807024	DEL	635	1	sample1-071	sample1-sperms	Singleton
chr29:33293553-33294188	DEL	635	1	sample2-190	sample2-sperms	Singleton
chr5:118082692-118083327	DEL	635	1	sample1-043	sample1-sperms	Singleton
chr25:7339841-7340477	DEL	636	3	sample1-012,sample1-032,sample1-076	sample1-sperms	In group shared		Milk fat yield
chr6:56289127-56289763	DEL	636	1	sample2-149	sample2-sperms	Singleton
chr7:10873166-10873802	DEL	636	1	sample1-dam	sample1-trio	Singleton
chr16:52988134-52988771	DUP	637	1	sample1-036	sample1-sperms	Singleton
chr5:105118936-105119574	DEL	638	2	sample1-032,sample1-036	sample1-sperms	In group shared
chr15:58613977-58614616	DEL	639	1	sample1-036	sample1-sperms	Singleton
chr8:63928089-63928728	DEL	639	1	sample1-036	sample1-sperms	Singleton
chr12:74931121-74931761	DEL	640	1	sample1-032	sample1-sperms	Singleton
chr7:64578336-64578980	DEL	644	1	sample1-032	sample1-sperms	Singleton
chr2:33772564-33773209	DEL	645	1	sample1-092	sample1-sperms	Singleton
chr11:86751432-86752078	DEL	646	2	sample1-012,sample1-034	sample1-sperms	In group shared
chr20:64285282-64285930	DEL	648	1	sample1-092	sample1-sperms	Singleton
chr10:70274844-70275494	DEL	650	1	sample1-dam	sample1-trio	Singleton
chr17:40541112-40541762	DEL	650	1	sample1-071	sample1-sperms	Singleton
chr21:18716213-18716863	DEL	650	1	sample1-076	sample1-sperms	Singleton
chr9:40294065-40294715	DEL	650	1	sample1-034	sample1-sperms	Singleton
chr15:28824425-28825075	DUP	650	1	sample1-034	sample1-sperms	Singleton
chr19:11422861-11423513	DEL	652	1	sample1-diploid	sample1-trio	Singleton
chr11:39701187-39701841	DEL	654	1	sample1-076	sample1-sperms	Singleton
chr7:96403441-96404095	DEL	654	1	sample1-071	sample1-sperms	Singleton	LNPEP
chr16:5358610-5359265	DEL	655	1	sample1-032	sample1-sperms	Singleton
chr6:110942776-110943431	DEL	655	1	sample1-034	sample1-sperms	Singleton
chr11:1511922-1512579	DEL	657	1	sample1-071	sample1-sperms	Singleton	ACOXL
chr7:96403441-96404098	DEL	657	1	sample1-034	sample1-sperms	Singleton	LNPEP
chr5:100004310-100004968	DEL	658	2	sample1-032,sample2-194	sample1-sperms,sample2-sperms	Inter group shared
chr5:100004333-100004991	DEL	658	1	sample1-076	sample1-sperms	Singleton
chr6:97991439-97992097	DEL	658	1	sample1-032	sample1-sperms	Singleton
chr11:40684374-40685033	DEL	659	1	sample1-032	sample1-sperms	Singleton
chr1:67724741-67725401	DUP	660	1	sample1-071	sample1-sperms	Singleton	ADCY5
chr3:82824300-82824960	DUP	660	1	sample1-036	sample1-sperms	Singleton	ATG4C
chr3:83584517-83585178	DEL	661	1	sample1-036	sample1-sperms	Singleton	PATJ
chr7:106862337-106862998	DEL	661	1	sample1-092	sample1-sperms	Singleton
chr19:34180321-34180983	DEL	662	1	sample1-092	sample1-sperms	Singleton
chr7:57279377-57280039	DEL	662	1	sample2-149	sample2-sperms	Singleton
chr7:63464442-63465108	DEL	666	1	sample1-036	sample1-sperms	Singleton
chr19:56875919-56876586	DEL	667	1	sample1-032	sample1-sperms	Singleton
chr21:56012308-56012975	DEL	667	1	sample1-071	sample1-sperms	Singleton
chr10:81831735-81832403	DUP	668	1	sample1-012	sample1-sperms	Singleton	SLC8A3
chr12:3419179-3419851	DEL	672	1	sample1-012	sample1-sperms	Singleton
chr2:56953601-56954273	DEL	672	1	sample1-043	sample1-sperms	Singleton
chr4:5161031-5161703	DUP	672	1	sample1-032	sample1-sperms	Singleton	GRB10
chr12:75629252-75629925	DEL	673	1	sample1-076	sample1-sperms	Singleton
chr8:99880098-99880771	DEL	673	1	sample1-076	sample1-sperms	Singleton
chr9:3574561-3575234	DEL	673	1	sample1-diploid	sample1-trio	Singleton
chr9:35839427-35840100	DEL	673	5	sample1-092,sample2-188,sample2-194,sample2-198,sample1-sire	sample1-sperms,sample2-sperms,sample1-trio	Inter group shared
chr7:88433730-88434406	DEL	676	1	sample2-191	sample2-sperms	Singleton
chr9:35839427-35840105	DEL	678	1	sample1-071	sample1-sperms	Singleton
chr26:31693709-31694387	DUP	678	1	sample1-092	sample1-sperms	Singleton
chr9:91722894-91723572	DUP	678	1	sample2-194	sample2-sperms	Singleton
chr11:6771580-6772260	DUP	680	1	sample1-092	sample1-sperms	Singleton
chr23:48286645-48287325	DUP	680	1	sample1-076	sample1-sperms	Singleton
chr24:30632704-30633385	DEL	681	1	sample2-194	sample2-sperms	Singleton
chr26:40530701-40531383	DEL	682	3	sample1-034,sample1-071,sample1-092	sample1-sperms	In group shared	PLPP4
chr12:79280767-79281449	DUP	682	1	sample1-034	sample1-sperms	Singleton	SLC10A2
chr2:84817479-84818162	DUP	683	1	sample1-092	sample1-sperms	Singleton	HECW2
chr7:58081962-58082645	DUP	683	1	sample2-190	sample2-sperms	Singleton	PPP2R2B
chr20:20169289-20169973	DEL	684	1	sample1-092	sample1-sperms	Singleton	PDE4D
chr22:57519253-57519937	DEL	684	1	sample2-188	sample2-sperms	Singleton
chr27:28580746-28581430	DEL	684	3	sample1-043,sample1-092,sample2-190	sample1-sperms,sample2-sperms	Inter group shared	NRG1
chr27:37325696-37326380	DEL	684	1	sample2-188	sample2-sperms	Singleton	SLC20A2
chr27:37325712-37326396	DEL	684	1	sample2-191	sample2-sperms	Singleton	SLC20A2
chr2:84817479-84818163	DUP	684	1	sample1-032	sample1-sperms	Singleton	HECW2
chr7:58081962-58082646	DUP	684	1	sample1-dam	sample1-trio	Singleton	PPP2R2B
chr27:36310475-36311160	DEL	685	1	sample1-043	sample1-sperms	Singleton
chr2:130790446-130791132	DEL	686	1	sample2-194	sample2-sperms	Singleton
chr20:38250971-38251657	DEL	686	1	sample1-dam	sample1-trio	Singleton	CAPSL
chr1:132195947-132196634	DEL	687	1	sample2-149	sample2-sperms	Singleton	IL20RB
chr10:11861534-11862222	DEL	688	1	sample1-043	sample1-sperms	Singleton
chr20:52013017-52013705	DEL	688	1	sample1-sire	sample1-trio	Singleton
chr5:45215543-45216232	DEL	689	1	sample1-076	sample1-sperms	Singleton
chr8:78593553-78594243	DEL	690	1	sample1-034	sample1-sperms	Singleton
chr28:515532-516222	DUP	690	1	sample1-diploid	sample1-trio	Singleton
chr12:21052519-21053210	DEL	691	1	sample1-036	sample1-sperms	Singleton	WDFY2
chr19:32422388-32423079	DEL	691	1	sample1-012	sample1-sperms	Singleton
chr29:23988171-23988862	DEL	691	1	sample2-149	sample2-sperms	Singleton
chr7:20490678-20491369	DEL	691	1	sample1-043	sample1-sperms	Singleton	NFIC
chr5:45215543-45216235	DEL	692	1	sample2-194	sample2-sperms	Singleton
chr1:47659379-47660072	DEL	693	1	sample1-diploid	sample1-trio	Singleton
chr13:35630565-35631258	DEL	693	1	sample1-036	sample1-sperms	Singleton
chr10:13048755-13049451	DEL	696	2	sample1-012,sample2-149	sample1-sperms,sample2-sperms	Inter group shared	MEGF11
chr3:53837843-53838539	DEL	696	3	sample1-043,sample1-076,sample2-190	sample1-sperms,sample2-sperms	Inter group shared
chr2:3665627-3666325	DEL	698	1	sample1-032	sample1-sperms	Singleton
chr11:49675726-49676425	DEL	699	1	sample2-190	sample2-sperms	Singleton	TCF7L1
chr14:6710337-6711036	DUP	699	1	sample2-198	sample2-sperms	Singleton
chr14:52284599-52285299	DEL	700	4	sample1-012,sample1-036,sample1-071,sample1-092	sample1-sperms	In group shared
chr18:7485005-7485706	DEL	701	2	sample1-032,sample1-034	sample1-sperms	In group shared	CDYL2
chr24:6316213-6316914	DEL	701	2	sample1-032,sample1-071	sample1-sperms	In group shared
chr8:83309302-83310003	DEL	701	2	sample1-036,sample2-190	sample1-sperms,sample2-sperms	Inter group shared	CDC14B
chr14:35080286-35080988	DEL	702	5	sample1-012,sample1-034,sample1-036,sample1-071,sample2-198	sample1-sperms,sample2-sperms	Inter group shared	EYA1
chr24:6316212-6316914	DEL	702	2	sample1-036,sample2-190	sample1-sperms,sample2-sperms	Inter group shared
chr27:43136367-43137069	DEL	702	1	sample1-034	sample1-sperms	Singleton
chr24:15637837-15638541	DUP	704	1	sample2-190	sample2-sperms	Singleton
chr27:43136366-43137072	DEL	706	1	sample1-036	sample1-sperms	Singleton
chr1:123530075-123530783	DEL	708	1	sample1-dam	sample1-trio	Singleton
chr17:26734675-26735383	DEL	708	1	sample1-sire	sample1-trio	Singleton
chr26:49501438-49502146	DEL	708	1	sample1-032	sample1-sperms	Singleton
chr27:5397477-5398185	DUP	708	2	sample1-043,sample2-190	sample1-sperms,sample2-sperms	Inter group shared
chr23:45741104-45741816	DEL	712	1	sample1-043	sample1-sperms	Singleton
chr24:32016823-32017536	DEL	713	1	sample1-092	sample1-sperms	Singleton
chr3:118117673-118118386	DEL	713	1	sample1-071	sample1-sperms	Singleton
chr17:59029228-59029942	DEL	714	1	sample1-076	sample1-sperms	Singleton
chr13:63406460-63407174	DUP	714	1	sample1-012	sample1-sperms	Singleton	RALY
chr6:113422635-113423349	DUP	714	1	sample1-032	sample1-sperms	Singleton	TBC1D14
chr16:36616686-36617401	DEL	715	1	sample2-198	sample2-sperms	Singleton
chr23:27116005-27116720	DEL	715	1	sample2-194	sample2-sperms	Singleton	LOC615223
chr1:143297911-143298626	DUP	715	1	sample1-032	sample1-sperms	Singleton
chr16:41087284-41088001	DEL	717	1	sample1-076	sample1-sperms	Singleton
chr26:9031743-9032460	DEL	717	1	sample1-032	sample1-sperms	Singleton
chr6:93357858-93358575	DEL	717	3	sample1-012,sample1-034,sample2-149	sample1-sperms,sample2-sperms	Inter group shared	ANXA3
chr27:2719537-2720255	DEL	718	1	sample1-dam	sample1-trio	Singleton	CSMD1
chr6:38160769-38161487	DEL	718	3	sample1-012,sample1-036,sample1-071	sample1-sperms	In group shared
chr8:99710856-99711574	DEL	718	1	sample1-036	sample1-sperms	Singleton	PALM2
chr13:45197634-45198353	DEL	719	1	sample1-034	sample1-sperms	Singleton
chr24:41117178-41117898	DEL	720	1	sample1-071	sample1-sperms	Singleton
chr9:8109516-8110236	DEL	720	1	sample1-092	sample1-sperms	Singleton	ADGRB3
chr20:39592879-39593600	DEL	721	1	sample1-036	sample1-sperms	Singleton
chr5:119167928-119168649	DEL	721	1	sample1-043	sample1-sperms	Singleton
chr2:135381119-135381844	DUP	725	1	sample2-191	sample2-sperms	Singleton	PADI1
chr2:52320496-52321221	DUP	725	1	sample1-036	sample1-sperms	Singleton
chr20:62439039-62439765	DEL	726	1	sample1-092	sample1-sperms	Singleton
chr13:35743008-35743734	DUP	726	1	sample1-092	sample1-sperms	Singleton
chr24:46895082-46895809	DEL	727	2	sample1-032,sample1-071	sample1-sperms	In group shared
chr10:11283867-11284595	DEL	728	1	sample1-032	sample1-sperms	Singleton
chr4:60248968-60249696	DEL	728	1	sample1-076	sample1-sperms	Singleton	ELMO1
chr17:34826787-34827516	DEL	729	1	sample1-032	sample1-sperms	Singleton	FGF2
chr3:1773517-1774246	DEL	729	6	sample1-012,sample1-032,sample1-034,sample1-036,sample1-043,sample2-194	sample1-sperms,sample2-sperms	Inter group shared
chr3:85250429-85251159	DEL	730	1	sample1-032	sample1-sperms	Singleton
chr13:60466850-60467581	DEL	731	1	sample2-149	sample2-sperms	Singleton
chr24:20008565-20009296	DEL	731	1	sample1-diploid	sample1-trio	Singleton
chr18:62725493-62726226	DEL	733	1	sample1-diploid	sample1-trio	Singleton
chr11:49191831-49192564	DUP	733	1	sample1-076	sample1-sperms	Singleton	NK2A
chr16:27775665-27776399	DEL	734	1	sample1-032	sample1-sperms	Singleton	CNIH3
chr5:113279369-113280105	DEL	736	1	sample1-034	sample1-sperms	Singleton
chr3:1773517-1774254	DEL	737	1	sample1-076	sample1-sperms	Singleton
chr4:110568475-110569212	DEL	737	1	sample2-149	sample2-sperms	Singleton
chr5:57910028-57910765	DUP	737	1	sample1-076	sample1-sperms	Singleton
chr17:51108538-51109276	DEL	738	1	sample1-092	sample1-sperms	Singleton
chr23:27632252-27632991	DEL	739	1	sample2-188	sample2-sperms	Singleton	CSNK2B,Csnk2b-Ly6g5b
chr23:37637227-37637967	DEL	740	2	sample1-036,sample1-076	sample1-sperms	In group shared
chr9:74068391-74069132	DEL	741	1	sample1-071	sample1-sperms	Singleton	PDE7B
chr19:44517262-44518004	DEL	742	1	sample1-032	sample1-sperms	Singleton
chr9:33161564-33162306	DEL	742	1	sample1-036	sample1-sperms	Singleton	NEPN
chr16:34940155-34940898	DEL	743	1	sample2-190	sample2-sperms	Singleton	MAP1LC3C
chr27:20359773-20360516	DEL	743	1	sample1-012	sample1-sperms	Singleton
chr23:37637223-37637967	DEL	744	1	sample1-043	sample1-sperms	Singleton
chr26:32614321-32615065	DEL	744	1	sample2-194	sample2-sperms	Singleton		Milking speed,Body weight (weaning),Milk yield
chr3:75790872-75791616	DEL	744	1	sample2-194	sample2-sperms	Singleton
chr27:34489379-34490123	DUP	744	1	sample1-036	sample1-sperms	Singleton	LOC100847151
chr7:38196882-38197626	DUP	744	1	sample2-190	sample2-sperms	Singleton
chr12:74195815-74196560	DEL	745	1	sample1-032	sample1-sperms	Singleton
chr16:72925161-72925906	DEL	745	5	sample1-012,sample1-032,sample1-034,sample1-036,sample1-076	sample1-sperms	In group shared	HHAT
chr22:28136513-28137259	DEL	746	1	sample1-032	sample1-sperms	Singleton
chr5:25608116-25608863	DEL	747	1	sample1-012	sample1-sperms	Singleton
chr13:7754208-7754956	DEL	748	1	sample1-036	sample1-sperms	Singleton
chr9:15941980-15942728	DEL	748	1	sample1-036	sample1-sperms	Singleton
chr7:7967639-7968388	DEL	749	1	sample1-032	sample1-sperms	Singleton
chr23:33462511-33463263	DEL	752	1	sample1-036	sample1-sperms	Singleton	DCDC2
chr10:73792113-73792865	DUP	752	1	sample1-076	sample1-sperms	Singleton
chr22:6541063-6541815	DUP	752	1	sample1-092	sample1-sperms	Singleton
chr24:35362915-35363667	DUP	752	1	sample1-092	sample1-sperms	Singleton	COLEC12
chr22:17886647-17887401	DEL	754	3	sample2-190,sample2-191,sample2-194	sample2-sperms	In group shared
chr7:54686677-54687431	DEL	754	1	sample1-012	sample1-sperms	Singleton
chr14:31663436-31664191	DEL	755	3	sample1-034,sample1-071,sample1-076	sample1-sperms	In group shared	CPA6
chr13:72643246-72644002	DEL	756	1	sample1-036	sample1-sperms	Singleton
chr3:116410096-116410852	DEL	756	1	sample1-071	sample1-sperms	Singleton
chr17:51108560-51109318	DEL	758	1	sample1-071	sample1-sperms	Singleton
chr25:15536900-15537658	DEL	758	1	sample1-071	sample1-sperms	Singleton
chr3:116410094-116410852	DEL	758	1	sample1-092	sample1-sperms	Singleton
chr20:36476198-36476957	DEL	759	1	sample1-036	sample1-sperms	Singleton
chr23:39041123-39041882	DEL	759	4	sample1-032,sample1-076,sample1-092,sample2-190	sample1-sperms,sample2-sperms	Inter group shared
chr22:38169461-38170221	DEL	760	1	sample1-diploid	sample1-trio	Singleton
chr4:4187699-4188459	DEL	760	2	sample1-diploid,sample1-043	sample1-sperms,sample1-trio	Inter group shared
chr5:81046840-81047600	DEL	760	3	sample1-diploid,sample1-036,sample1-dam	sample1-sperms,sample1-trio	Inter group shared
chr23:24184887-24185648	DEL	761	1	sample1-092	sample1-sperms	Singleton	PKHD1
chr5:7830145-7830907	DEL	762	3	sample1-diploid,sample2-190,sample1-sire	sample2-sperms,sample1-trio	Inter group shared
chr8:11185916-11186680	DEL	764	1	sample1-036	sample1-sperms	Singleton	CLU
chr5:36843276-36844040	DUP	764	1	sample1-034	sample1-sperms	Singleton
chr11:97291953-97292719	DEL	766	1	sample1-043	sample1-sperms	Singleton	MVB12B
chr3:41285473-41286240	DEL	767	1	sample1-071	sample1-sperms	Singleton	OLFM3
chr11:64157450-64158217	DUP	767	1	sample1-043	sample1-sperms	Singleton
chr6:12895600-12896368	DEL	768	1	sample1-012	sample1-sperms	Singleton
chr3:96591787-96592557	DEL	770	1	sample1-diploid	sample1-trio	Singleton
chr15:27529351-27530121	DUP	770	1	sample1-036	sample1-sperms	Singleton	SIK3
chr3:4404151-4404926	DUP	775	1	sample2-194	sample2-sperms	Singleton
chr19:28141025-28141802	DEL	777	1	sample1-043	sample1-sperms	Singleton	MYH10
chr3:30311855-30312632	DEL	777	1	sample1-071	sample1-sperms	Singleton
chr28:35011671-35012450	DUP	779	1	sample1-076	sample1-sperms	Singleton	ZCCHC24
chr12:2461085-2461865	DEL	780	1	sample1-032	sample1-sperms	Singleton	DIAPH3
chr15:46170656-46171436	DEL	780	1	sample1-036	sample1-sperms	Singleton
chr21:19964718-19965499	DEL	781	1	sample1-036	sample1-sperms	Singleton
chr12:77088076-77088858	DEL	782	1	sample1-036	sample1-sperms	Singleton	PCCA
chr12:77088084-77088866	DEL	782	1	sample1-012	sample1-sperms	Singleton	PCCA
chr5:107222571-107223353	DUP	782	1	sample2-190	sample2-sperms	Singleton
chr8:11814051-11814834	DEL	783	3	sample1-034,sample1-043,sample1-071	sample1-sperms	In group shared
chr8:11814080-11814863	DEL	783	1	sample2-194	sample2-sperms	Singleton
chr8:68262561-68263345	DEL	784	1	sample1-032	sample1-sperms	Singleton
chr11:13019615-13020399	DUP	784	1	sample1-076	sample1-sperms	Singleton	DYSF
chr16:38858950-38859737	DEL	787	1	sample1-032	sample1-sperms	Singleton
chr17:68367561-68368348	DEL	787	1	sample1-092	sample1-sperms	Singleton	ZNRF3
chr21:19964717-19965504	DEL	787	1	sample1-034	sample1-sperms	Singleton
chr23:28049439-28050226	DEL	787	1	sample1-036	sample1-sperms	Singleton	LOC616942
chr7:80960105-80960892	DEL	787	1	sample1-032	sample1-sperms	Singleton
chr8:29312863-29313650	DEL	787	2	sample2-190,sample2-198	sample2-sperms	In group shared	FREM1
chr13:35573357-35574146	DEL	789	1	sample1-sire	sample1-trio	Singleton
chr5:50761627-50762417	DUP	790	1	sample1-071	sample1-sperms	Singleton	PPM1H
chr11:32767755-32768549	DEL	794	1	sample1-071	sample1-sperms	Singleton
chr6:69166233-69167027	DEL	794	2	sample1-036,sample1-dam	sample1-sperms,sample1-trio	Inter group shared	LNX1
chr8:48952535-48953329	DEL	794	2	sample1-076,sample2-188	sample1-sperms,sample2-sperms	Inter group shared	TMC1
chr1:82298344-82299139	DEL	795	2	sample2-149,sample2-188	sample2-sperms	In group shared	VPS8
chr29:20987035-20987830	DEL	795	3	sample1-diploid,sample1-032,sample1-dam	sample1-sperms,sample1-trio	Inter group shared
chr22:54480138-54480933	DUP	795	1	sample1-032	sample1-sperms	Singleton	ATP2B2
chr29:13245652-13246451	DEL	799	1	sample1-sire	sample1-trio	Singleton
chr3:109897155-109897954	DUP	799	1	sample1-071	sample1-sperms	Singleton	AGO1
chr2:72157143-72157944	DEL	801	1	sample1-dam	sample1-trio	Singleton
chr6:105028292-105029093	DEL	801	1	sample1-092	sample1-sperms	Singleton	SLC2A9
chr1:89588277-89589079	DEL	802	1	sample1-diploid	sample1-trio	Singleton
chr20:622471-623273	DEL	802	1	sample1-036	sample1-sperms	Singleton	SLIT3
chr3:115471703-115472506	DEL	803	2	sample1-043,sample1-076	sample1-sperms	In group shared	AGAP1
chr8:85106074-85106877	DEL	803	1	sample1-043	sample1-sperms	Singleton
chr12:54053225-54054032	DEL	807	1	sample1-sire	sample1-trio	Singleton
chr1:4022398-4023205	DUP	807	1	sample1-012	sample1-sperms	Singleton
chr11:63696954-63697761	DUP	807	1	sample1-071	sample1-sperms	Singleton	SPRED2
chr19:43079366-43080174	DEL	808	1	sample1-092	sample1-sperms	Singleton	BRCA1
chr8:85106071-85106880	DEL	809	1	sample1-036	sample1-sperms	Singleton
chr9:23730510-23731320	DUP	810	1	sample1-071	sample1-sperms	Singleton
chr24:37118517-37119328	DUP	811	1	sample1-032	sample1-sperms	Singleton	EMILIN2
chr10:80744762-80745575	DEL	813	1	sample2-190	sample2-sperms	Singleton	ACTN1
chr1:148810193-148811006	DUP	813	1	sample1-036	sample1-sperms	Singleton
chr1:29005615-29006428	DUP	813	1	sample1-012	sample1-sperms	Singleton
chr5:9409639-9410453	DEL	814	1	sample1-032	sample1-sperms	Singleton	PPP1R12A
chr13:19240632-19241447	DEL	815	1	sample1-092	sample1-sperms	Singleton
chr7:101874613-101875428	DEL	815	1	sample1-034	sample1-sperms	Singleton
chr10:73266246-73267061	DUP	815	1	sample1-071	sample1-sperms	Singleton
chr12:58391311-58392128	DEL	817	1	sample1-076	sample1-sperms	Singleton
chr10:80744762-80745581	DEL	819	1	sample1-043	sample1-sperms	Singleton	ACTN1
chr7:44909271-44910090	DEL	819	1	sample2-191	sample2-sperms	Singleton	FSTL4
chr8:80998689-80999509	DEL	820	1	sample2-194	sample2-sperms	Singleton
chr24:57690903-57691724	DEL	821	1	sample2-149	sample2-sperms	Singleton	ALPK2
chr4:34261116-34261937	DEL	821	1	sample1-sire	sample1-trio	Singleton
chr5:11567696-11568518	DEL	822	1	sample1-diploid	sample1-trio	Singleton
chr8:51232326-51233149	DEL	823	1	sample1-032	sample1-sperms	Singleton
chr12:47048700-47049524	DEL	824	1	sample2-194	sample2-sperms	Singleton
chr22:17641693-17642517	DUP	824	1	sample1-092	sample1-sperms	Singleton	RAD18
chr21:18796256-18797081	DEL	825	3	sample1-036,sample1-071,sample2-149	sample1-sperms,sample2-sperms	Inter group shared
chr5:103895543-103896370	DEL	827	1	sample2-198	sample2-sperms	Singleton	NCAPD2
chr3:91471928-91472756	DUP	828	1	sample2-194	sample2-sperms	Singleton	LEXM
chr9:91557568-91558396	DUP	828	1	sample1-076	sample1-sperms	Singleton	SCAF8
chr12:81292912-81293741	DEL	829	1	sample1-036	sample1-sperms	Singleton
chr6:90815729-90816558	DEL	829	2	sample1-036,sample1-sire	sample1-sperms,sample1-trio	Inter group shared	SDAD1
chr13:29576964-29577793	DUP	829	1	sample1-012	sample1-sperms	Singleton	DCLRE1C
chr4:34219556-34220388	DEL	832	1	sample1-071	sample1-sperms	Singleton
chr1:97435630-97436463	DEL	833	1	sample1-036	sample1-sperms	Singleton
chr11:60889053-60889886	DEL	833	1	sample1-036	sample1-sperms	Singleton
chr24:9536074-9536907	DEL	833	1	sample1-043	sample1-sperms	Singleton
chr20:58815568-58816401	DUP	833	1	sample1-043	sample1-sperms	Singleton	TRIO
chr13:69565374-69566208	DUP	834	1	sample1-071	sample1-sperms	Singleton
chr22:59087047-59087882	DEL	835	1	sample1-012	sample1-sperms	Singleton
chr10:28568436-28569272	DEL	836	1	sample2-190	sample2-sperms	Singleton	AVEN
chr18:33345478-33346314	DEL	836	1	sample1-092	sample1-sperms	Singleton
chr22:59087097-59087935	DEL	838	1	sample1-032	sample1-sperms	Singleton
chr8:99710723-99711561	DUP	838	1	sample1-036	sample1-sperms	Singleton	PALM2
chr17:56493838-56494677	DEL	839	1	sample1-036	sample1-sperms	Singleton
chr3:47169290-47170129	DEL	839	1	sample1-092	sample1-sperms	Singleton
chr8:99710723-99711562	DUP	839	2	sample1-071,sample1-076	sample1-sperms	In group shared	PALM2
chr28:40868132-40868972	DEL	840	2	sample1-076,sample1-092	sample1-sperms	In group shared	GRID1
chr11:74316840-74317681	DEL	841	1	sample1-032	sample1-sperms	Singleton		Milk kappa-casein percentage
chr19:50653949-50654790	DEL	841	3	sample1-076,sample1-092,sample1-dam	sample1-sperms,sample1-trio	Inter group shared
chr22:37003463-37004304	DEL	841	1	sample2-194	sample2-sperms	Singleton		Somatic cell score
chr15:39967724-39968568	DEL	844	1	sample1-043	sample1-sperms	Singleton	TEAD1
chr4:4857949-4858793	DUP	844	1	sample1-032	sample1-sperms	Singleton	COBL
chr20:57946784-57947630	DUP	846	1	sample1-043	sample1-sperms	Singleton
chr4:117552697-117553543	DUP	846	1	sample1-043	sample1-sperms	Singleton
chr3:101329143-101329990	DEL	847	1	sample1-036	sample1-sperms	Singleton	ARMH1
chr7:62901319-62902168	DUP	849	1	sample1-071	sample1-sperms	Singleton
chr17:6552909-6553759	DEL	850	4	sample1-012,sample1-032,sample1-076,sample1-dam	sample1-sperms,sample1-trio	Inter group shared	SH3D19
chr7:68498984-68499835	DEL	851	2	sample1-036,sample1-092	sample1-sperms	In group shared
chr9:54733316-54734167	DEL	851	1	sample1-043	sample1-sperms	Singleton
chr11:82629013-82629865	DEL	852	1	sample1-036	sample1-sperms	Singleton
chr14:21193751-21194604	DEL	853	1	sample2-191	sample2-sperms	Singleton	ST18
chr11:44316762-44317616	DEL	854	1	sample1-032	sample1-sperms	Singleton	SEPTIN10
chr17:6552909-6553763	DEL	854	1	sample1-071	sample1-sperms	Singleton	SH3D19
chr24:42265039-42265893	DEL	854	2	sample1-092,sample2-149	sample1-sperms,sample2-sperms	Inter group shared	PIEZO2
chr4:85126939-85127795	DEL	856	2	sample1-034,sample1-071	sample1-sperms	In group shared	KCND2
chr6:46619864-46620721	DEL	857	1	sample1-092	sample1-sperms	Singleton
chr10:6631779-6632638	DEL	859	1	sample1-092	sample1-sperms	Singleton	ANKRD31
chr23:18203499-18204358	DEL	859	3	sample1-012,sample1-071,sample1-076	sample1-sperms	In group shared
chr8:88044526-88045386	DEL	860	1	sample1-036	sample1-sperms	Singleton
chr5:861985-862846	DEL	861	1	sample2-190	sample2-sperms	Singleton	TSPAN8
chr2:68001238-68002100	DEL	862	1	sample1-092	sample1-sperms	Singleton
chr3:12826778-12827640	DEL	862	1	sample1-036	sample1-sperms	Singleton	FCRL5
chr25:26213351-26214213	DUP	862	1	sample1-043	sample1-sperms	Singleton	ALDOA
chr1:104126384-104127247	DEL	863	2	sample1-diploid,sample2-190	sample2-sperms,sample1-trio	Inter group shared
chr29:28794242-28795105	DEL	863	1	sample1-043	sample1-sperms	Singleton
chr26:33435752-33436616	DUP	864	1	sample1-032	sample1-sperms	Singleton
chr29:50726487-50727352	DUP	865	1	sample1-034	sample1-sperms	Singleton
chr6:82542022-82542889	DEL	867	1	sample2-194	sample2-sperms	Singleton
chr12:32723148-32724015	DUP	867	1	sample1-076	sample1-sperms	Singleton
chr17:47046549-47047417	DEL	868	1	sample1-092	sample1-sperms	Singleton
chr24:31996410-31997282	DUP	872	1	sample1-036	sample1-sperms	Singleton
chr3:23872178-23873051	DEL	873	5	sample1-012,sample1-032,sample1-034,sample1-036,sample1-076	sample1-sperms	In group shared
chr9:13853039-13853913	DUP	874	1	sample1-032	sample1-sperms	Singleton
chr20:51131252-51132127	DEL	875	1	sample1-012	sample1-sperms	Singleton	CDH12
chr17:68693324-68694201	DEL	877	1	sample1-032	sample1-sperms	Singleton
chr17:17440079-17440957	DEL	878	1	sample2-194	sample2-sperms	Singleton
chr9:44055163-44056041	DEL	878	1	sample1-076	sample1-sperms	Singleton
chr8:46075071-46075950	DEL	879	1	sample2-149	sample2-sperms	Singleton
chr11:6513587-6514467	DEL	880	2	sample1-036,sample2-194	sample1-sperms,sample2-sperms	Inter group shared
chr16:78153175-78154055	DEL	880	1	sample1-043	sample1-sperms	Singleton
chr10:10531873-10532754	DEL	881	1	sample1-012	sample1-sperms	Singleton	HOMER1
chr10:4196660-4197541	DEL	881	3	sample1-076,sample2-149,sample2-190	sample1-sperms,sample2-sperms	Inter group shared
chr21:30272770-30273651	DEL	881	1	sample1-092	sample1-sperms	Singleton
chr12:73339192-73340074	DUP	882	1	sample1-071	sample1-sperms	Singleton
chr1:107789490-107790374	DEL	884	1	sample1-036	sample1-sperms	Singleton
chr10:4196656-4197541	DEL	885	1	sample1-043	sample1-sperms	Singleton
chr15:83392978-83393863	DEL	885	1	sample1-076	sample1-sperms	Singleton
chr4:93018949-93019834	DEL	885	2	sample1-036,sample1-071	sample1-sperms	In group shared
chr4:99481913-99482798	DEL	885	3	sample1-012,sample1-092,sample2-190	sample1-sperms,sample2-sperms	Inter group shared
chr15:65326179-65327065	DEL	886	1	sample2-188	sample2-sperms	Singleton
chr7:964763-965649	DUP	886	1	sample1-034	sample1-sperms	Singleton	MAPK9
chr7:61197349-61198236	DEL	887	1	sample1-092	sample1-sperms	Singleton	PDE6A
chr16:74402032-74402920	DEL	888	1	sample1-012	sample1-sperms	Singleton
chr25:8478837-8479725	DEL	888	1	sample1-043	sample1-sperms	Singleton
chr11:10802562-10803451	DEL	889	1	sample1-092	sample1-sperms	Singleton	STAMBP
chr2:121507145-121508035	DEL	890	1	sample1-092	sample1-sperms	Singleton
chr4:93018944-93019834	DEL	890	1	sample1-032	sample1-sperms	Singleton
chr7:96221731-96222622	DUP	891	1	sample1-032	sample1-sperms	Singleton
chr16:74402032-74402925	DEL	893	1	sample1-076	sample1-sperms	Singleton
chr4:99481905-99482798	DEL	893	1	sample1-071	sample1-sperms	Singleton
chr27:25856078-25856972	DUP	894	1	sample1-036	sample1-sperms	Singleton
chr19:48115913-48116808	DEL	895	1	sample1-012	sample1-sperms	Singleton
chr28:13708260-13709156	DEL	896	1	sample1-034	sample1-sperms	Singleton
chr6:36723952-36724848	DEL	896	1	sample1-036	sample1-sperms	Singleton	SPP1
chr18:34905300-34906198	DUP	898	1	sample1-032	sample1-sperms	Singleton	PLEKHG4
chr10:17066789-17067688	DEL	899	1	sample1-076	sample1-sperms	Singleton
chr10:26452134-26453034	DEL	900	1	sample1-034	sample1-sperms	Singleton
chr6:100724503-100725403	DEL	900	1	sample1-092	sample1-sperms	Singleton	ARHGAP24
chr18:56777559-56778459	DUP	900	1	sample2-149	sample2-sperms	Singleton	SHANK1
chr18:50071016-50071918	DEL	902	1	sample1-092	sample1-sperms	Singleton	CYP2F1
chr28:35509422-35510324	DEL	902	3	sample1-036,sample1-076,sample2-191	sample1-sperms,sample2-sperms	Inter group shared
chr3:27541469-27542371	DEL	902	1	sample1-032	sample1-sperms	Singleton	CASQ2
chr19:16343099-16344002	DEL	903	1	sample1-036	sample1-sperms	Singleton	ASIC2
chr23:34453660-34454564	DEL	904	1	sample1-043	sample1-sperms	Singleton	LOC788801
chr25:12651971-12652879	DUP	908	1	sample1-032	sample1-sperms	Singleton
chr6:108550909-108551819	DEL	910	5	sample1-036,sample1-043,sample1-076,sample1-092,sample1-dam	sample1-sperms,sample1-trio	Inter group shared
chr14:5275514-5276425	DEL	911	1	sample2-194	sample2-sperms	Singleton
chr5:106576016-106576929	DEL	913	1	sample1-032	sample1-sperms	Singleton	TSPAN9
chr5:80082112-80083025	DEL	913	1	sample1-076	sample1-sperms	Singleton	TMTC1
chr18:16986892-16987806	DEL	914	1	sample2-194	sample2-sperms	Singleton	N4BP1
chr18:24119898-24120813	DEL	915	1	sample1-034	sample1-sperms	Singleton
chr18:24119897-24120813	DEL	916	1	sample2-190	sample2-sperms	Singleton
chr24:2966201-2967117	DEL	916	1	sample1-043	sample1-sperms	Singleton
chr8:16965856-16966772	DUP	916	1	sample1-034	sample1-sperms	Singleton	MOB3B
chr13:72616535-72617452	DEL	917	1	sample1-032	sample1-sperms	Singleton
chr2:45798771-45799688	DEL	917	1	sample1-036	sample1-sperms	Singleton
chr19:32625316-32626236	DEL	920	1	sample1-043	sample1-sperms	Singleton
chr9:12033434-12034357	DUP	923	1	sample1-032	sample1-sperms	Singleton
chr18:21064029-21064953	DEL	924	2	sample1-076,sample1-092	sample1-sperms	In group shared
chr23:27200814-27201739	DEL	925	1	sample2-191	sample2-sperms	Singleton	PBX2
chr16:47165075-47166001	DEL	926	1	sample2-149	sample2-sperms	Singleton
chr16:47165074-47166001	DEL	927	1	sample1-012	sample1-sperms	Singleton
chr21:13545305-13546233	DEL	928	2	sample1-032,sample1-036	sample1-sperms	In group shared
chr3:17958476-17959405	DEL	929	1	sample2-194	sample2-sperms	Singleton
chr18:63455194-63456124	DUP	930	1	sample1-032	sample1-sperms	Singleton	NLRP8
chr7:63022569-63023501	DUP	932	1	sample1-071	sample1-sperms	Singleton	GLRA1
chr4:61195242-61196175	DUP	933	1	sample1-076	sample1-sperms	Singleton
chr5:761584-762521	DEL	937	1	sample1-012	sample1-sperms	Singleton
chr12:43376505-43377442	DUP	937	1	sample1-012	sample1-sperms	Singleton
chr6:33598477-33599415	DEL	938	1	sample2-188	sample2-sperms	Singleton	CCSER1
chr11:82262439-82263378	DEL	939	2	sample1-036,sample1-071	sample1-sperms	In group shared
chr14:26702002-26702942	DEL	940	1	sample2-191	sample2-sperms	Singleton
chr6:73303476-73304416	DEL	940	2	sample1-diploid,sample1-dam	sample1-trio	In group shared
chr22:25301133-25302076	DEL	943	1	sample2-149	sample2-sperms	Singleton
chr18:61003783-61004727	DEL	944	1	sample1-092	sample1-sperms	Singleton
chr4:23923694-23924638	DEL	944	1	sample2-188	sample2-sperms	Singleton	AGMO
chr8:108549834-108550778	DEL	944	3	sample1-012,sample1-071,sample1-092	sample1-sperms	In group shared
chr13:47428128-47429073	DEL	945	1	sample1-071	sample1-sperms	Singleton	TMEM230
chr8:108549833-108550778	DEL	945	1	sample1-076	sample1-sperms	Singleton
chr5:85312275-85313220	DUP	945	1	sample1-032	sample1-sperms	Singleton
chr18:61003813-61004759	DEL	946	1	sample1-076	sample1-sperms	Singleton
chr26:26178898-26179844	DEL	946	4	sample1-036,sample1-071,sample1-092,sample2-190	sample1-sperms,sample2-sperms	Inter group shared	SORCS3
chr1:151437209-151438155	DUP	946	2	sample1-034,sample1-036	sample1-sperms	In group shared
chr5:20075822-20076769	DEL	947	1	sample1-036	sample1-sperms	Singleton
chr8:108549834-108550783	DEL	949	1	sample1-036	sample1-sperms	Singleton
chr13:65188291-65189241	DEL	950	1	sample1-071	sample1-sperms	Singleton
chr26:26178894-26179844	DEL	950	1	sample1-032	sample1-sperms	Singleton	SORCS3
chr6:110316125-110317075	DEL	950	1	sample1-071	sample1-sperms	Singleton
chr23:12721352-12722303	DEL	951	1	sample1-036	sample1-sperms	Singleton	DNAH8
chr17:48611360-48612313	DEL	953	1	sample2-149	sample2-sperms	Singleton	TMEM132C
chr3:98578797-98579750	DEL	953	1	sample1-012	sample1-sperms	Singleton
chr16:52115205-52116158	DUP	953	1	sample1-071	sample1-sperms	Singleton	FHAD1
chr7:99229107-99230060	DUP	953	1	sample1-071	sample1-sperms	Singleton
chr13:39554032-39554986	DEL	954	1	sample1-076	sample1-sperms	Singleton	RIN2
chr2:57528021-57528975	DEL	954	1	sample1-012	sample1-sperms	Singleton
chr5:26555318-26556272	DEL	954	1	sample1-dam	sample1-trio	Singleton	PCBP2
chr6:63670589-63671543	DEL	954	1	sample1-071	sample1-sperms	Singleton
chr10:27060388-27061350	DEL	962	1	sample1-012	sample1-sperms	Singleton
chr17:59025806-59026768	DUP	962	1	sample1-032	sample1-sperms	Singleton
chr14:61826206-61827170	DEL	964	1	sample1-032	sample1-sperms	Singleton
chr15:16521484-16522450	DUP	966	1	sample1-032	sample1-sperms	Singleton	GUCY1A2
chr13:66718329-66719297	DEL	968	1	sample1-043	sample1-sperms	Singleton	CTNNBL1
chr18:10731290-10732258	DEL	968	1	sample1-092	sample1-sperms	Singleton	MEAK7
chr24:42036583-42037551	DEL	968	1	sample1-076	sample1-sperms	Singleton
chr24:42036583-42037552	DEL	969	1	sample1-036	sample1-sperms	Singleton
chr17:40532241-40533211	DEL	970	1	sample1-036	sample1-sperms	Singleton
chr22:54026416-54027387	DEL	971	1	sample2-188	sample2-sperms	Singleton		Milk kappa-casein percentage
chr15:39453990-39454963	DUP	973	1	sample1-012	sample1-sperms	Singleton
chr10:56030858-56031832	DEL	974	1	sample2-190	sample2-sperms	Singleton	UNC13C
chr8:85083925-85084901	DEL	976	6	sample1-diploid,sample1-032,sample1-043,sample1-071,sample1-092,sample2-198	sample1-sperms,sample2-sperms,sample1-trio	Inter group shared
chr8:85083923-85084901	DEL	978	1	sample1-036	sample1-sperms	Singleton
chr12:78110364-78111344	DEL	980	4	sample1-036,sample1-071,sample1-076,sample1-092	sample1-sperms	In group shared	ITGBL1
chr18:15487459-15488439	DEL	980	1	sample1-diploid	sample1-trio	Singleton	NETO2
chr24:41172851-41173832	DEL	981	1	sample1-043	sample1-sperms	Singleton	MTCL1
chr26:45457837-45458818	DEL	981	1	sample1-043	sample1-sperms	Singleton	FANK1
chr15:81554611-81555596	DEL	985	2	sample2-188,sample2-194	sample2-sperms	In group shared
chr3:104466454-104467440	DEL	986	1	sample1-012	sample1-sperms	Singleton
chr6:97649150-97650137	DEL	987	1	sample1-036	sample1-sperms	Singleton
chr21:14727697-14728685	DEL	988	2	sample1-036,sample1-092	sample1-sperms	In group shared
chr15:31690643-31691633	DUP	990	1	sample2-194	sample2-sperms	Singleton	TBCEL
chr13:26130110-26131102	DEL	992	1	sample1-diploid	sample1-trio	Singleton	GPR158
chr17:18424201-18425193	DEL	992	2	sample1-036,sample1-076	sample1-sperms	In group shared
chr18:61199366-61200359	DEL	993	2	sample1-043,sample1-092	sample1-sperms	In group shared
chr4:24750717-24751711	DUP	994	1	sample1-032	sample1-sperms	Singleton	CRPPA
chr11:9422172-9423167	DEL	995	4	sample1-diploid,sample1-012,sample1-092,sample1-dam	sample1-sperms,sample1-trio	Inter group shared
chr21:29096744-29097740	DEL	996	4	sample2-188,sample2-190,sample2-194,sample1-dam	sample2-sperms,sample1-trio	Inter group shared	PCSK6
chr27:26138941-26139937	DUP	996	1	sample1-012	sample1-sperms	Singleton
chr14:26813898-26814895	DEL	997	2	sample1-043,sample1-092	sample1-sperms	In group shared
chr10:86664137-86665136	DEL	999	2	sample1-043,sample2-198	sample1-sperms,sample2-sperms	Inter group shared
chr11:9422172-9423171	DEL	999	1	sample1-sire	sample1-trio	Singleton
chr15:45917285-45918285	DEL	1000	1	sample1-012	sample1-sperms	Singleton	LOC112441545
chr15:45917285-45918288	DEL	1003	2	sample1-diploid,sample1-dam	sample1-trio	In group shared	LOC112441545
chr3:57199811-57200814	DEL	1003	1	sample1-036	sample1-sperms	Singleton
chr7:10882989-10883992	DEL	1003	1	sample1-043	sample1-sperms	Singleton
chr18:29865972-29866975	DUP	1003	1	sample1-036	sample1-sperms	Singleton
chr15:45917284-45918288	DEL	1004	1	sample2-190	sample2-sperms	Singleton	LOC112441545
chr25:10254002-10255006	DUP	1004	1	sample1-032	sample1-sperms	Singleton	LITAF
chr26:46411826-46412830	DUP	1004	1	sample1-092	sample1-sperms	Singleton	DOCK1
chr6:68249401-68250406	DEL	1005	2	sample1-012,sample1-071	sample1-sperms	In group shared
chr9:95011410-95012415	DEL	1005	1	sample2-190	sample2-sperms	Singleton
chr3:103366763-103367768	DUP	1005	1	sample1-034	sample1-sperms	Singleton
chr3:35235966-35236973	DEL	1007	3	sample1-043,sample1-076,sample2-149	sample1-sperms,sample2-sperms	Inter group shared
chr10:14951340-14952348	DEL	1008	1	sample1-071	sample1-sperms	Singleton	PIAS1
chr3:35235965-35236973	DEL	1008	1	sample1-071	sample1-sperms	Singleton
chr2:16269231-16270240	DEL	1009	1	sample1-043	sample1-sperms	Singleton
chr1:134974198-134975207	DUP	1009	1	sample1-036	sample1-sperms	Singleton
chr14:5550342-5551353	DEL	1011	1	sample1-092	sample1-sperms	Singleton
chr3:50073655-50074667	DEL	1012	1	sample1-012	sample1-sperms	Singleton
chr8:101896400-101897412	DEL	1012	1	sample2-190	sample2-sperms	Singleton	KIAA1958
chr15:45917280-45918294	DEL	1014	1	sample1-032	sample1-sperms	Singleton	LOC112441545
chr2:133996252-133997266	DUP	1014	1	sample1-092	sample1-sperms	Singleton	PAX7
chr7:6704719-6705733	DUP	1014	1	sample1-032	sample1-sperms	Singleton
chr28:38080805-38081821	DEL	1016	1	sample1-012	sample1-sperms	Singleton	NRG3
chr20:68636291-68637308	DEL	1017	6	sample1-diploid,sample1-012,sample1-034,sample1-071,sample1-076,sample1-092	sample1-sperms,sample1-trio	Inter group shared
chr23:3973376-3974393	DEL	1017	1	sample1-071	sample1-sperms	Singleton
chr7:85240798-85241815	DUP	1017	1	sample1-076	sample1-sperms	Singleton
chr12:17410035-17411056	DUP	1021	1	sample1-071	sample1-sperms	Singleton
chr14:52773197-52774221	DEL	1024	1	sample1-034	sample1-sperms	Singleton
chr20:68636289-68637314	DEL	1025	1	sample1-043	sample1-sperms	Singleton
chr19:12541808-12542839	DEL	1031	4	sample1-034,sample1-043,sample2-149,sample2-188	sample1-sperms,sample2-sperms	Inter group shared
chr1:158312751-158313784	DEL	1033	1	sample1-071	sample1-sperms	Singleton	TMEM39B
chr25:21377150-21378184	DEL	1034	1	sample2-190	sample2-sperms	Singleton
chr19:31325424-31326459	DEL	1035	1	sample2-198	sample2-sperms	Singleton	ARHGAP44
chr11:92453899-92454935	DUP	1036	1	sample1-071	sample1-sperms	Singleton
chr5:19189173-19190211	DEL	1038	1	sample2-190	sample2-sperms	Singleton
chr16:4412415-4413454	DEL	1039	1	sample1-092	sample1-sperms	Singleton
chr26:41639957-41640996	DEL	1039	1	sample1-034	sample1-sperms	Singleton
chr19:19826765-19827806	DEL	1041	1	sample2-191	sample2-sperms	Singleton	TNFAIP1,POLDIP2
chr16:27712554-27713598	DEL	1044	2	sample1-012,sample1-036	sample1-sperms	In group shared
chr4:44020517-44021562	DEL	1045	1	sample1-012	sample1-sperms	Singleton	CCDC146
chr7:81127677-81128723	DEL	1046	1	sample1-043	sample1-sperms	Singleton	RASGRF2
chr13:5261503-5262550	DEL	1047	2	sample1-032,sample1-036	sample1-sperms	In group shared
chr2:53686688-53687736	DUP	1048	1	sample1-034	sample1-sperms	Singleton
chr1:13572176-13573226	DEL	1050	1	sample1-036	sample1-sperms	Singleton
chr9:72950188-72951238	DUP	1050	1	sample1-034	sample1-sperms	Singleton
chr14:5977961-5979012	DEL	1051	1	sample1-012	sample1-sperms	Singleton
chr17:43869190-43870241	DEL	1051	1	sample2-198	sample2-sperms	Singleton
chr27:21827294-21828345	DEL	1051	1	sample1-092	sample1-sperms	Singleton
chr17:43869190-43870242	DEL	1052	1	sample1-092	sample1-sperms	Singleton
chr25:30059444-30060497	DEL	1053	1	sample1-032	sample1-sperms	Singleton
chr20:12751426-12752480	DEL	1054	3	sample2-149,sample2-188,sample2-194	sample2-sperms	In group shared
chr16:71065961-71067016	DEL	1055	2	sample1-071,sample2-149	sample1-sperms,sample2-sperms	Inter group shared
chr18:52206882-52207937	DEL	1055	1	sample1-043	sample1-sperms	Singleton
chr24:42318612-42319668	DEL	1056	8	sample1-012,sample1-034,sample1-036,sample1-043,sample1-076,sample1-092,sample2-149,sample2-190	sample1-sperms,sample2-sperms	Inter group shared	PIEZO2
chr3:12952472-12953528	DEL	1056	7	sample1-diploid,sample1-036,sample1-043,sample1-071,sample1-076,sample2-190,sample2-194	sample1-sperms,sample2-sperms,sample1-trio	Inter group shared	LOC100849046
chr24:42318611-42319668	DEL	1057	1	sample1-071	sample1-sperms	Singleton	PIEZO2
chr6:40584775-40585833	DEL	1058	1	sample1-sire	sample1-trio	Singleton	KCNIP4
chr8:48940621-48941679	DUP	1058	1	sample1-032	sample1-sperms	Singleton	TMC1
chr11:614714-615773	DEL	1059	1	sample2-190	sample2-sperms	Singleton	ANAPC1
chr26:8574916-8575976	DEL	1060	8	sample1-034,sample1-036,sample1-071,sample1-076,sample2-149,sample2-190,sample2-194,sample1-sire	sample1-sperms,sample2-sperms,sample1-trio	Inter group shared
chr15:54208527-54209588	DEL	1061	2	sample1-071,sample1-076	sample1-sperms	In group shared	XRRA1
chr15:46358996-46360058	DEL	1062	1	sample2-190	sample2-sperms	Singleton
chr18:25884064-25885126	DEL	1062	1	sample1-043	sample1-sperms	Singleton
chr22:50378833-50379895	DEL	1062	2	sample1-071,sample1-076	sample1-sperms	In group shared	LOC616410
chr6:24876811-24877873	DEL	1062	1	sample1-032	sample1-sperms	Singleton
chr11:69277414-69278478	DEL	1064	6	sample1-034,sample1-043,sample1-092,sample2-188,sample2-190,sample2-194	sample1-sperms,sample2-sperms	Inter group shared	LCLAT1
chr26:14163264-14164328	DUP	1064	1	sample1-071	sample1-sperms	Singleton
chr28:35011526-35012591	DEL	1065	1	sample1-071	sample1-sperms	Singleton	ZCCHC24
chr11:42972948-42974015	DEL	1067	1	sample1-036	sample1-sperms	Singleton
chr13:73092664-73093732	DEL	1068	1	sample2-191	sample2-sperms	Singleton
chr11:51050612-51051681	DEL	1069	2	sample2-188,sample2-194	sample2-sperms	In group shared
chr14:177878-178949	DEL	1071	1	sample1-076	sample1-sperms	Singleton		Milk fat percentage
chr20:7957267-7958340	DEL	1073	6	sample1-diploid,sample1-012,sample1-034,sample1-036,sample1-071,sample1-076	sample1-sperms,sample1-trio	Inter group shared	ARHGEF28
chr6:22015048-22016121	DEL	1073	1	sample2-191	sample2-sperms	Singleton	UBE2D3
chr27:20457342-20458416	DEL	1074	1	sample2-149	sample2-sperms	Singleton
chr29:49922356-49923431	DEL	1075	1	sample1-sire	sample1-trio	Singleton
chr4:2263137-2264212	DEL	1075	1	sample1-sire	sample1-trio	Singleton
chr17:51285222-51286297	DUP	1075	1	sample1-071	sample1-sperms	Singleton	NCOR2
chr20:7957264-7958340	DEL	1076	1	sample1-092	sample1-sperms	Singleton	ARHGEF28
chr13:26460827-26461906	DEL	1079	1	sample1-076	sample1-sperms	Singleton
chr8:2374098-2375177	DEL	1079	9	sample1-012,sample1-032,sample1-034,sample1-036,sample1-071,sample1-092,sample2-190,sample2-194,sample2-198	sample1-sperms,sample2-sperms	Inter group shared
chr18:32552922-32554002	DEL	1080	1	sample1-043	sample1-sperms	Singleton
chr4:90342237-90343318	DEL	1081	2	sample1-032,sample1-071	sample1-sperms	In group shared
chr3:16064190-16065273	DEL	1083	1	sample1-036	sample1-sperms	Singleton	TDRD10
chr8:57183064-57184148	DEL	1084	1	sample1-012	sample1-sperms	Singleton
chr22:21057109-21058194	DEL	1085	2	sample1-036,sample1-076	sample1-sperms	In group shared
chr16:41488644-41489731	DEL	1087	1	sample1-092	sample1-sperms	Singleton
chr8:2374098-2375185	DEL	1087	1	sample1-043	sample1-sperms	Singleton
chr23:49839453-49840541	DEL	1088	1	sample2-149	sample2-sperms	Singleton
chr6:103439662-103440750	DEL	1088	1	sample1-076	sample1-sperms	Singleton	EVC
chr3:60824389-60825478	DEL	1089	1	sample1-036	sample1-sperms	Singleton
chr19:11519090-11520180	DEL	1090	2	sample1-diploid,sample1-036	sample1-sperms,sample1-trio	Inter group shared
chr7:57842427-57843518	DUP	1091	6	sample1-071,sample1-092,sample2-149,sample2-190,sample2-194,sample2-198	sample1-sperms,sample2-sperms	Inter group shared	PPP2R2B	Body weight gain
chr19:11519088-11520180	DEL	1092	1	sample1-043	sample1-sperms	Singleton
chr18:61494030-61495123	DEL	1093	2	sample2-149,sample2-198	sample2-sperms	In group shared		Length of productive life
chr17:39098302-39099396	DEL	1094	1	sample2-188	sample2-sperms	Singleton
chr17:39098302-39099397	DEL	1095	2	sample1-012,sample2-149	sample1-sperms,sample2-sperms	Inter group shared
chr23:44180648-44181744	DEL	1096	1	sample1-043	sample1-sperms	Singleton
chr19:43718342-43719438	DUP	1096	1	sample1-076	sample1-sperms	Singleton
chr20:13154823-13155921	DUP	1098	1	sample1-032	sample1-sperms	Singleton
chr1:108650897-108651996	DEL	1099	1	sample2-190	sample2-sperms	Singleton
chr1:108650921-108652020	DEL	1099	2	sample1-036,sample1-043	sample1-sperms	In group shared
chr10:27814207-27815306	DEL	1099	1	sample1-076	sample1-sperms	Singleton
chr11:88229884-88230983	DUP	1099	1	sample1-071	sample1-sperms	Singleton
chr17:39098297-39099397	DEL	1100	1	sample1-071	sample1-sperms	Singleton
chr17:39098296-39099397	DEL	1101	1	sample1-036	sample1-sperms	Singleton
chr11:10805234-10806338	DEL	1104	1	sample1-diploid	sample1-trio	Singleton	STAMBP
chr26:47626248-47627352	DUP	1104	1	sample1-032	sample1-sperms	Singleton
chr8:81162838-81163944	DEL	1106	1	sample1-012	sample1-sperms	Singleton
chr8:81162828-81163935	DEL	1107	1	sample1-036	sample1-sperms	Singleton
chr5:50848169-50849278	DEL	1109	3	sample1-036,sample1-043,sample1-dam	sample1-sperms,sample1-trio	Inter group shared	PPM1H
chr24:4469728-4470838	DEL	1110	1	sample1-034	sample1-sperms	Singleton
chr5:50848169-50849280	DEL	1111	1	sample1-076	sample1-sperms	Singleton	PPM1H
chr2:61863826-61864938	DUP	1112	1	sample1-071	sample1-sperms	Singleton	ZRANB3
chr1:68854334-68855447	DEL	1113	1	sample1-043	sample1-sperms	Singleton	KALRN
chr2:61848820-61849933	DEL	1113	1	sample1-036	sample1-sperms	Singleton	ZRANB3
chr6:107010910-107012025	DEL	1115	1	sample2-149	sample2-sperms	Singleton
chr24:25049613-25050730	DEL	1117	1	sample1-092	sample1-sperms	Singleton
chr3:116916634-116917752	DEL	1118	1	sample1-071	sample1-sperms	Singleton
chr14:10410128-10411247	DEL	1119	2	sample1-036,sample2-191	sample1-sperms,sample2-sperms	Inter group shared	ASAP1
chr14:10410133-10411252	DEL	1119	1	sample1-092	sample1-sperms	Singleton	ASAP1
chr14:10410143-10411262	DEL	1119	1	sample2-194	sample2-sperms	Singleton	ASAP1
chr26:40338425-40339545	DEL	1120	1	sample1-diploid	sample1-trio	Singleton
chr26:40338425-40339547	DEL	1122	1	sample2-149	sample2-sperms	Singleton
chr12:24131660-24132783	DEL	1123	2	sample1-071,sample2-149	sample1-sperms,sample2-sperms	Inter group shared	TRPC4
chr4:116899080-116900206	DUP	1126	1	sample1-032	sample1-sperms	Singleton
chr14:13775823-13776951	DEL	1128	3	sample1-036,sample1-043,sample1-076	sample1-sperms	In group shared
chr1:150000498-150001626	DUP	1128	1	sample1-092	sample1-sperms	Singleton	KCNJ6
chr12:18876957-18878087	DEL	1130	3	sample1-043,sample1-071,sample2-190	sample1-sperms,sample2-sperms	Inter group shared	CDADC1
chr7:17140199-17141330	DEL	1131	1	sample1-071	sample1-sperms	Singleton	MYO1F
chr16:47014975-47016106	DUP	1131	1	sample1-043	sample1-sperms	Singleton	ACOT7
chr29:36645130-36646264	DEL	1134	1	sample1-032	sample1-sperms	Singleton
[truncated: 1,520 more rows]

[truncated: 2 more sheets: Table S11, Table S12]
